# Supplementary material for: Dataset to evaluate the geology, metamorphic conditions and pseudosection modeling of the Luswishi Dome, Copperbelt, Zambia
Source: Data Brief. 2021 Oct 29;39:107525. doi: 10.1016/j.dib.2021.107525 (PMC8586738; doi:10.1016/j.dib.2021.107525)
Supplement: Supplementary file 1 [file mmc1.xlsx]

## Sheet: Lithology logs 
Drill hole ID	Depth from	Depth to	Lithology	description
ZNADD0001	0	23	Overburden	soil and weathered zone
	23	50.53	Meta siltstone	porphyroblast bearing; highly weathered with clay and sandy portions
	50.53	62.11	Breccia	hydrofractured biotite-rich rock with cubic calcite and sulphide-bearing veinlets
	62.11	68	Spotted hornfels	spotted rock, possibly former cordierite porphyroblasts now completely altered
	68	100	Carbonaceous shale	dark graphitic rock, with calcite alteration
	100	183.75	Altered shale	pale highly albitized rock with chlorite nodules and bedding-parallel carbonate-sulphide veins
	183.75	189	Carbonaceous shale	same as 68-100 m interval
	189	210	Meta sandstone	tightly folded sequence of sandstone, siltstone and carbonaceous shale with abundant calcite veins
	210	244.63	Carbonaceous shale	calcareous
	244.63	253.1	Meta sandstone	folded
	253.1	254.2	Vein	quartz-calcite
	254.2	280	Dolomitic shale	dolomite altered shale
	280	363	Altered shale	Bleached, folded interbanded sequence of silty/sandy units with dolomite/equigranular carbonate minerals with patchy chlorite
	363	366	Dolomite	white
	366	400.3	Carbonaceous shale	abundantly calcite-veined
ZNADD0002	0	35.8	Overburden	weathered ferruginous zone
	35.8	38.3	Carbonaceous shale	highly weathered
	38.3	61.2	Altered shale	Interbanded shales and siltstones with cross cutting calcite veins
	61.2	62.3	Vein	vuggy calcite
	62.3	99.3	Altered shale	Interbanded shales and siltstones with minor cross cutting calcite vein
	99.3	178.37	Dolomitic shale	Interbedded shales, carbonaceous in places and dolomitic
	178.37	299.3	Carbonaceous shale	black carbonaceous shale with abundant bedding parallel pyrrhotite-pyrite-chalcopyrite veins. strongly folded and cut by high-angle calcite-pyrite-chalopyrite veins
ZNADD003	0	49.8	Overburden	ferruginous weathered zone
	49.8	51.6	Meta Gabbro	weathered
	51.6	55.6	Altered shale	bleached, albitic alteration
	55.6	59	Carbonaceous shale	black
	59	63.15	Meta siltstone	spotted, possibly former cordierite
	63.15	82.8	Mafic breccia	heterolithic mafic clasts in oxidized chlorite-rich matrix
	82.8	147.2	Meta Gabbro	Coarse grained, green gabbro with white conjugate quartz veins
	147.2	207.8	Carbonaceous shale	interbanded black shale and brown biotite-rich siltstones with gradational contacts. Abundant quartz-carbonate veins
	207.8	215.35	Dolomitic shale	thinly banded
	215.35	221.5	Carbonaceous shale	locally brecciated by hydrofracturing foliation transposed
	221.5	223.7	Quartzite	with disseminated minor sulphides (py + po), magnetic in places
	223.7	225.5	Carbonaceous shale	calcareous, locally hydrofractured
	225.5	227.5	Quartzite	with disseminated minor sulphides (py + po), magnetic in places
	227.5	234.5	Carbonaceous shale	interbanded with siltstone. Abundant quartz-carbonate veins
	234.5	245.3	Meta siltstone	veined
ZNADD0004	0	45	Overburden	weathered ferruginous zone
	45	65.3	Bt-Qtz Schist	low grade schist, primary layering still preserved
	65.3	71.5	Bt-Plg schist	porphyroblastic (scapolitized plagioclase?)
	71.5	72.4	Vein	quartz-carbonate vein
	72.4	74.6	Dolomitic siltstone	dolomite alteration
	74.6	91.55	Breccia	chlorite-rich breccia with mafic and carbonate clasts
	91.55	93.75	Bt-Plg schist	porphyroblastic
	93.75	103.95	Meta siltstone
	103.95	104.67	Carbonaceous shale	black shale
	104.67	112.75	Meta siltstone
	112.75	121.3	Carbonaceous shale	black
	121.3	146	Bt-Plg schist	porphyroblastic
	146	166.3	Altered shale	transposed banding
	166.3	180	Dolomitic shale	dolomite alteration
	180	185.1	Bt-Plg schist	porphyroblastic
	185.1	189.97	Meta siltstone	albite altered
	189.97	191.95	Bt-Plg schist	porphyroblastic
	191.95	198.15	Vein	quartz-carbonate vein
	198.15	202.9	Altered shale	bleached, albitic alateration
	202.9	203.45	Vein	quartz-carbonate vein
	203.45	240	shale	micaceous
	240	249.5	Bt-Qtz Schist	interbanded with meta-siltstone
	249.5	251.95	Meta siltstone	albite altered
	251.95	257.3	Bt-Plg schist	porphyroblastic
	257.3	273.5	Meta sandstone	with dolomite and albite alteration
	273.5	292.8	Bt-Qtz Schist	porphyroblastic
ZNADD0005	0	35.5	Overburden	weathered ferruginous zone
	35.8	50.5	Meta sandstone	albite altered
	50.5	54.6	Carbonaceous shale	weathered, oxidized
	54.6	70.4	Meta sandstone	thinly banded
	70.4	80.3	Carbonaceous shale	abundantly veined
	80.3	86.2	Fault zone	completely broken and friable
	86.2	102.1	Breccia	biotite rich hydrofractured rock with abundant irregular calcite veining
	102.1	105	Qtz Schist	irregularly veined
	105	115.55	Breccia	same as 86.2-102.1
	115.55	116.3	Dolomitic quartzite	sharp contacts with adjacent units
	116.3	117.15	Carbonaceous shale	black with abundant calcite-pyrite veins
	117.15	122.98	shale	veined (quartz-muscovite)
	122.98	124.4	Qtz Schist	spotted, possibly former cordierite now altered
	124.4	136.95	shale	spotted
	136.95	143.1	Qtz Schist	with abundant pyrite aggregates
	143.1	161.3	Meta sandstone	veined
	161.3	173.9	Fault zone	broken and friable zone
	173.9	185.4	Breccia	green chlorite-rich rock with mafic clasts and abundant irregular calcite veining, oxidized with py at 181.7 m
	185.4	230.75	Bt-Plg schist	spotted, possibly fomer cordierite porphyroblasts now altered, with chlorite and quartz-carbonate veins
	230.75	237.98	Meta Gabbro	sharp contacts with adjacent units
	237.98	281.5	Bt-Plg schist	porphyroblastic
	281.5	297.9	Meta siltstone	albitized
	297.9	303.2	Qtz Schist	sharp contacts with adjacent units
	303.2	323	Meta siltstone	interbanded with shale, tightly folded
	323	346.85	Carbonaceous shale	interbanded with silty layers, abundant quartz-carbonate veins
	346.85	353.3	Carbonate breccia	spotted dark grey with abundant irregualr quartz-calcite-sulphide veins
LCP-MUJI-DH0002	0	22	Overburden	weathered ferruginous zone
	22	88	Diamictite	schistose Grand Conglomerate with flatted and stretched clasts, veined
	88	135.5	Bt-Plg schist	porphyroblastic, cordierite-bearing
LCP-MUJI-DH0003	0	25.5	Overburden	weathered ferruginous zone
	25.5	39	Diamictite	schistose Grand Conglomerate with flatted and stretched clasts
	39	42.5	Bt-Grt schist	garnet porphyroblasts in biotite-rich matrix with tension gushes
	42.5	52.7	Diamictite	schistose Grand Conglomerate
	52.7	60.6	Bt-Grt schist	garnet porphyroblasts in biotite-rich matrix with tension gushes
	60.6	87	Diamictite	schistose Grand Conglomerate
	87	102.6	Fault zone	weathered material, no solid core
	102.6	133.4	Bt-Amp Schist	schistose with a thin marble interval
	133.4	177.7	Bt-Plg-Grt Schist	shistose with garnet porphyroblasts in biotite-rich matrix
	177.7	216.15	Quartzite	banded with dolomite, irregularly veined with actinolite-rich portions
	216.15	230.9	Felsic dyke	white rock with dark biotite-rich bands containing unidentified mafic minerals
	230.9	267.5	Quartzite	crystalline
	267.5	282.4	Qtz-Bt-Amp schist	Brecciated with coarse biotite and rutile
	282.4	301.7	Bt-Qtz Schist	schistose with veins and locally albite altered
	301.7	310	Felsic dyke	same as at 216.15-230.9
	310	312.1	Quartzite	with dolomite and white porphyroblasts, possibly former plagioclase now altered
LCP-MUJI-DH0005	0	69	Overburden	weathered ferruginous zone
	69	94.5	Diamictite	schistose Grand Conglomerate with thin pelitic schistose layers containing ptygmatitically folded quartz veins
CZSE0001	0	40.14	Overburden	weathered ferruginous zone
	40.14	63.45	Dolomite	crystalline
	63.45	66.85	Mudstone	Black carbonaceous mudstone interbedded with siltstone, weakly foliated
	66.85	72.85	Dolomite	crystalline
	72.85	80.35	Mudstone	Black carbonaceous mudstone,weakly metamorphosed
	80.35	148.69	Dolomite	crystalline
	148.69	164.53	Amp schist	creamy with green actinolite
	164.53	167.38	Felsic dyke	rhyollitic dyke or sill
	167.38	288.84	Carbonaceous shale	Black carbonaceous mudstone interbedded with siltstone
	288.84	289.68	Dolomite	crystalline
	289.68	403.55	Meta Gabbro	Green, coarse grained massive gabbro
CZSE0012	0	27	Overburden	weathered ferruginous zone
	27	30.1	Carbonaceous shale	dark grey
	30.1	54	Marble	massive marble with shale fragments
	54	67	Carbonaceous shale	brecciated, sulphidic
	67	75	Marble	abundantly fractured
	75	77	Carbonaceous shale	veined
	77	91	Marble	abundantly fractured
	91	94.5	Carbonaceous shale	highly deformed, with transposed compositional banding
	94.5	105	Dolomite	abundantly fractured
	105	139.4	Shaly dolomite	shaly, with abundant brittle fractures
	139.4	139.9	Sulphide zone	sulphide-filled vein (Py, Po ± cp)
	139.9	166.2	Dolomite	abundant veins filled by coarse euhedral calcite
	166.2	169.37	Carbonaceous shale	transposed banding
	169.37	169.84	Shaly marble	massive marble with shale fragments
CZSE0014	0	7	Overburden	weathered ferruginous zone
	7	50.5	Diamictite	schistose Grand Conglomerate with flattened clasts
	50.5	58.5	Breccia	albite altered zone with sulphides
	58.5	95	Dolomite	massive
	95	126.5	Carbonate breccia	dolomite breccia
	126.5	136	shale	banded with dark and light "zebra" stripes, higly fractured
	136	138	Vein	sub-parallel to the core axis quartz-carbonate veins with sulphides
	138	161	Altered shale	bleached, albitic alteration
	161	172	Sulphide zone	vein
	172	194	Altered shale	bleached, albitic alteration
	194	224	Carbonate breccia	pyritic
	224	245.5	Altered shale	folded, calcaerous with sulphides
	245.5	288.6	Carbonate breccia	spongy texture, mass removal?
	288.6	302.5	Diamictite	schistose Grand Conglomerate with flattened clasts
CZCD0005	0	30	Overburden	weathered ferruginous zone
	30	48.7	Meta siltstone	deformed and veined, weathered
	48.7	57	Breccia	hetrolithic fragments
	57	128	Meta siltstone	abundantly veined, with pink/purple evaporite minerals (anhydrite?)
	128	145	Bt-Qtz Schist	with carbonate and evaporite-bearing veins
	145	202	Meta siltstone
	202	227	Bt-Qtz Schist	banded with occasional plagioclase porphyroblasts
	227	233	Bt-Plg-Grt Schist	porphyblasts of garnet and plagioclase in bt-qtz matrix
	233	338	Meta siltstone
	338	340	Dolomite	crystalline
	340	388	Meta siltstone
	388	392	Dolomite	banded
	392	409.5	Meta siltstone
	409	413	Dolomite	banded
	413	477.2	shale	banded
	477.2	490.7	Pebble schist	contains rotated quartz pebbles
	490.7	515	shale	banded
	515	520.6	Dolomite	micaceous
	520.6	618.9	Bt-Qtz Schist	intercalated with thin marble layers, sulphidic
	618.9	623.7	Marble	evaporitic and micaceous
	623.7	630	Bt-Qtz Schist
	630	637	Marble	evaporitic with micas and amphiboles
	637	690.65	shale	intercalated with thin marble layers, porphyroblastic
	690.65	695	Marble
	695	758.5	shale	highly fractured
	758.5	771.9	Diamictite	foliated
	771.9	774	Bt schist	evaporite -bearing
	774	781.65	Diamictite	schistose Grand Conglomerate
	781.68	784.6	Dolomite	shaly
	784.6	799.77	shale	with rare rotated qtz clasts
	799.77	833.25	Bt-Grt schist	Red garnet porphyroblasts in foliated Bt-Qtz matrix
	833.25	836.54	shale	micaceous
	836.54	843.88	Mica schist	porphyroblastic, compositionally banded
	843.88	845.4	Dolomite
	845.4	850	Bt-Grt schist	garnet porphyroblasts
	850	865.4	Bt schist	intercalated with dolomites, veined
CZCD0010	0	96.98	No core	top 96.98 m recovered by RC drilling
	96.98	120	Bt schist	light grey, calcareous
	120	138	Bt-Grt schist	most garnets completely altered
	138	204	Bt schist	calcareous, possibly also contains garnets
CZC00D11	0	52.33	Overburden	weathered ferruginous zone
	52.33	59.2	Dolomite	thinly banded dolomite with amphibole porphyroblasts, intercalated with biotite schist
	59.2	72.5	Shaly dolomite	dolomite with abundant shale fragments
	72.5	89.5	Bt schist	folded pelitic schist with C-S fabrics
	89.5	110.28	Shaly dolomite
	110.28	119	shale	calcareous , mica-rich phyllite with abundant sulphides
	119	141.18	Dolomite	with abundant sulphides
	141.18	157	Breccia	Shale-dolomite
	157	188	Bt schist	porphyroblastic
	188	194.2	Dolomite	biotite bearing
	194.2	212.8	Bt schist	porphyroclastic and calcareous
	212.8	231.45	Bt-Grt schist	garnet porphyroblasts
	231.45	241.4	Bt-Amp-Grt schist	large garntes upto 8 mm diameter and amphibole porphyroblasts
	241.4	251.8	Bt-Grt schist	garnet porphyroblasts
CL102	0	36	Overburden	weathered ferruginous zone
	36	60	Bt-Grt schist	garnet porphyblasts
	60	96.6	Qz-Mica schist	white quartz-rich schist with mica flakes
	96.6	131.7	Quartzite	crystalline
	131.7	226	Bt schist	schistose
	226	236	Bt-Grt schist	garnet porphyroblasts
	231.45	241.4	Bt-Amp-Grt schist	garnet-hornblende porphyroblasts
	236	264	Bt-Grt schist	garnet porphyroblasts
	264	276	Bt schist	schistose
	276	302	Quartzite	crystalline
	302	314.5	Bt schist	schistose
	314.5	322.3	Quartzite	crystalline
CL87	0	36	No core	missing interval		Significant portions of drill core are missing from this drill hole, intervals also possibly mixed up due to damaged core boxes
	36	69.5	Meta Gabbro	with qtz and carbonate vein stockworks
	69.5	77.8	Spotted hornfels	abundant qtz and carbonate veins and Bt rich
	77.8	82.3	Bt-Schist
	82.3	109.5	Bt-Grt schist	with conjugate veins
	109.5	139.6	Qtz-Amp schist	has boudinaged Qtz-carbonate veins, mineralized @ 135.9-139.6
	139.6	152.3	Marble	white, equigranular course
	152.3	170.7	Actinolite Marble	contains abundant green amphiboles and sulphides
	170.7	180	No core	missing interval
	180	204.8	Actinolite Marble	contains abundant green amphiboles and sulphides
	204.8	226	Evaporitic schist	complex structure in hand specimen but shows possible evidence for dissolution of former evaporites
	226	255	Bt-Schist
	255	283	No core	missing interval
	283	283.6	Bt-Schist
	283.6	287	Quartzite	cystallline
	287	320	No core	missing interval
	320	360	Bt-Schist
	360	362	Amp schist
	362	369.9	Bt-Schist
	369.9	380	No core	missing interval
	380	415.8	Bt-Amp Schist
	415.8	418	Meta Gabbro
	418	432.3	Bt-Amp Schist	amphibole porphyroblasts
	432.3	484	Ky-Tlc schist	kyanite porphyroblasts, possibly metasomatic, soapy feel to touch
	484	533	No core	missing interval
	533	547.67	Bt-Amp Schist
CL89	0	46	Overburden	weathered ferruginous zone
	46	156.4	Quartzite	Bt rich with actinolitic potions, similar to LCP-MUJI-DH0003
	156.4	159.6	Felsic dyke	gneissic
	159.6	229.7	Quartzite	with micaceous and actinolite-rich zones
	229.7	268.1	Bt-Qtz Schist	highly foliated with deformed qtz veins
	268.1	270.5	Quartzite
	270.5	321.4	Bt schist
	318	383.6	Bt-Qtz Schist
	321.4	323	Quartzite	Chl-Bt-Qtz-Amp rich, evaporitic, possibly a major fault zone
	323	368	Breccia	amphibole-matrix polylithic breccia
	368	381.5	Fault Gauge	Green actinolite-rich zone
	381.5	394.71	Bt schist	Mineralized (py + cp)
MP40	0	21.6	No core	missing interval
	21.6	49.35	Marble	thinly banded, folded and deformed
	49.35	64.3	Qz-Mica schist	white
	64.3	68	Gneiss	biotite gneiss
	68	82	Qz-Mica schist	siliceous schist with thin dark biotite-rich layers
	82	85	Granite	or gneiss? Drill core appears mixed up
	85	136.3	Gneiss	biotite gneiss
	136.3	141.4	Augen Gneiss	large pink microcline augens
	141.4	181.8	Qz-Mica schist	siliceous schist with thin dark biotite-rich layers
	181.8	191.2	Mafic rock	Amphibolite?
	191.2	235.8	Meta conglomerate	deformed, polylithic, includes gneissic clasts
CZSE0015	0	22	Overburden	weathered ferruginous zone
	22	40.72	Diamictite	schistose Grand Conglomerate
	40.72	46	Marble
	46	84.05	Diamictite	schistose Grand Conglomerate
	84.05	88	Amp schist
	88	245.5	Diamictite	schistose Grand Conglomerate
