# Supplementary material for: Dataset to evaluate the geology, metamorphic conditions and pseudosection modeling of the Luswishi Dome, Copperbelt, Zambia
Source: Data Brief. 2021 Oct 29;39:107525. doi: 10.1016/j.dib.2021.107525 (PMC8586738; doi:10.1016/j.dib.2021.107525)
Supplement: Supplementary file 2 [file mmc2.xlsx]

## Sheet: D472 Line
Oxide (wt.%)
SiO2	37.731	37.205	37.21	37.098	37.579	37.548	37.362	37.321	37.563	37.379	37.503	37.652	37.88	37.924	36.688	36.435	37.217	37.661	37.616	36.712	37.245	37.109	37.495	37.954	37.163	37.302	37.342	37.296	36.605	37.718	37.493	37.197	37.037	36.463	37.289	37.424	37.489	37.217	36.784	37.392	37.311	37.042	37.061	37.531	37.418	37.445	37.108	37.267	37.276
TiO2	0.118	0.049	0.047	0.155	0.11	0.074	0.067	0.089	0.131	0.096	0.075	0.09	0.076	0.095	0.138	0.091	0.096	0.102	0.105	0.041	0.089	0.09	0.03	0.076	0.078	0.076	0.15	0.122	0.078	0.094	0.075	0.007	0.05	0.108	0.046	0.07	0.112	0.024	0.096	0.061	0.017	0.114	0.142	0.115	0.028	0.009	0.063	0.039	0.032
Al2O3	21.543	21.971	21.922	21.863	21.772	21.764	21.782	21.652	21.605	21.661	22.044	21.467	21.418	21.302	21.761	21.721	21.717	21.314	21.29	21.631	21.724	21.741	21.448	21.601	21.618	21.619	21.403	21.403	21.525	21.527	21.392	21.323	21.579	21.65	21.57	21.552	21.375	21.311	21.692	21.816	21.736	21.567	21.574	21.213	21.232	21.638	21.513	21.169	21.177
FeO	31.493	31.428	31.683	31.413	31.421	31.42	31.773	31.617	31.286	31.554	31.508	31.477	31.362	31.404	31.552	31.407	31.505	31.217	31.724	31.838	31.692	31.703	31.773	31.125	31.168	31.288	31.314	31.675	31.278	31.314	31.342	31.663	31.597	31.181	31.212	31.275	31.267	31.368	31.551	31.119	31.054	31.179	31.083	31.171	31.247	31.229	31.219	31.553	31.567
MnO	0.913	0.858	0.81	0.871	0.807	0.9	0.922	0.908	0.926	0.924	0.923	1.064	1.122	1.104	1.126	1.096	1.191	1.126	1.156	1.175	1.262	1.202	1.207	1.19	1.401	1.424	1.406	1.414	1.513	1.524	1.416	1.293	1.428	1.485	1.4	1.447	1.478	1.434	1.441	1.601	1.655	1.752	1.61	1.803	1.872	1.972	2.006	1.956	1.883
MgO	3.028	3.526	3.26	3.284	3.147	3.184	3.243	3.129	3.141	3.167	3.141	2.943	3.081	3.059	3.117	3.001	3.029	2.962	3.122	3.058	2.962	2.885	2.973	2.876	2.931	2.948	2.829	2.846	2.771	2.794	2.738	2.897	2.868	2.828	2.871	2.898	2.81	2.738	2.859	2.816	2.905	2.758	2.568	2.648	2.562	2.756	2.763	2.693	2.79
CaO	6.943	6.237	6.337	6.469	6.853	7.089	6.641	7.257	7.19	6.968	6.695	7.088	6.95	6.934	7.041	6.865	6.917	7.118	6.461	6.661	6.712	6.681	6.521	6.111	7.065	7.058	7.082	6.934	6.908	6.79	6.727	6.986	7.037	7.114	6.826	7.019	7.189	7.069	6.929	7.014	6.856	7.017	7.631	7.316	6.515	6.55	6.934	6.975	6.922
total		101.274	101.269	101.153	101.689	101.979	101.79	101.973	101.842	101.749	101.889	101.781	101.889	101.822	101.423	100.616	101.672	101.5	101.474	101.116	101.686	101.411	101.447	100.933	101.424	101.715	101.526	101.69	100.678	101.761	101.183	101.366	101.596	100.829	101.214	101.685	101.72	101.161	101.352	101.819	101.534	101.429	101.669	101.797	100.874	101.599	101.606	101.652	101.647
Cations (Ox = 12)
Si	2.95096	2.91519	2.92091	2.91433	2.93827	2.92674	2.9193	2.91097	2.93104	2.92187	2.92586	2.94626	2.95827	2.96414	2.87721	2.88163	2.91379	2.95423	2.95396	2.89162	2.91774	2.91652	2.94516	2.99406	2.91644	2.92085	2.93242	2.92599	2.89844	2.95486	2.95538	2.92456	2.9057	2.88068	2.93523	2.93239	2.93854	2.93424	2.89313	2.92544	2.92652	2.91285	2.90656	2.94332	2.96293	2.9397	2.91272	2.9293	2.9284
Ti	0.00694013	0.00288724	0.00277445	0.00915673	0.00646785	0.0043376	0.00393681	0.0052203	0.00768695	0.0056432	0.00440018	0.00529597	0.00446336	0.00558378	0.00813857	0.00541229	0.00565208	0.00601691	0.00620071	0.0024285	0.00524312	0.00531923	0.00177206	0.00450856	0.00460317	0.00447519	0.0088581	0.00719765	0.0046445	0.0055378	0.00444575	0.000413877	0.00294988	0.00641633	0.00272295	0.00412468	0.00660187	0.00142294	0.00567808	0.00358892	0.00100273	0.00674138	0.00837475	0.00678213	0.00166732	0.00053134	0.00371871	0.00230528	0.00189048
Al	1.98576	2.02895	2.02812	2.0242	2.00632	1.99936	2.00587	1.99039	1.98688	1.99557	2.02691	1.97975	1.97134	1.96228	2.01133	2.02467	2.00388	1.97049	1.97044	2.00801	2.00574	2.01382	1.98554	2.00832	1.99946	1.99512	1.98088	1.97898	2.00874	1.98759	1.98733	1.97586	1.99527	2.01584	2.00109	1.99028	1.97465	1.98022	2.01078	2.01161	2.00933	1.9988	1.99411	1.96067	1.98147	2.00208	1.99016	1.96108	1.96075
Cr	0.00117488	0.00117705	0	0.00155276	0	0	0	0.000801684	0.00512054	0.000370817	0.00117197	0.000804269	0.00321075	0.00512906	0.00316223	0.00200099	0.0011761	0.00198462	0	0.00118321	0.001982	0	0.00316725	0.0054886	0.00390893	0	0.000807137	0	0.00237894	0.00309695	0.00236822	0.00310812	0.00117854	0.00237356	0.000373412	0	0.000371839	0.00118436	0	0.00080414	0.000372084	0	0.00390642	0.000806058	0.00400678	0.0027311	0.00428209	0	0.000372673
Fe3	0.0972678	0.13372	0.124521	0.127275	0.1042	0.138486	0.147657	0.176427	0.130535	0.149032	0.11139	0.116348	0.0999807	0.0931574	0.214807	0.199245	0.156063	0.107028	0.109247	0.202709	0.146307	0.142508	0.117421	0	0.154552	0.154224	0.135756	0.154651	0.182713	0.0885076	0.0906502	0.171081	0.186263	0.207604	0.122631	0.136683	0.134689	0.147259	0.191596	0.129524	0.135254	0.16203	0.172106	0.13831	0.0853322	0.114721	0.172682	0.175721	0.178293
Fe2	1.96258	1.92567	1.95537	1.93646	1.95038	1.90965	1.92851	1.88592	1.91105	1.9137	1.94434	1.94348	1.94829	1.95954	1.85453	1.87807	1.90671	1.94083	1.97417	1.89447	1.92997	1.94122	1.96971	2.05338	1.89098	1.89463	1.92072	1.92353	1.88847	1.96305	1.97542	1.91082	1.88682	1.85249	1.93202	1.91271	1.91492	1.92097	1.88369	1.90655	1.90173	1.88838	1.86654	1.90604	1.98388	1.93561	1.87662	1.89841	1.89562
Mn	0.0604813	0.0569428	0.0538553	0.0579551	0.0534449	0.059419	0.061019	0.0599869	0.061201	0.0611774	0.0609924	0.0705196	0.0742175	0.0730868	0.0747949	0.0734202	0.0789794	0.074813	0.0768909	0.0783893	0.0837383	0.0800157	0.0803025	0.0795127	0.0931248	0.0944438	0.0935189	0.0939605	0.101473	0.101125	0.0945392	0.0861067	0.0948917	0.0993697	0.0933415	0.0960342	0.098127	0.0957612	0.0959973	0.106094	0.109951	0.116692	0.106948	0.119765	0.125554	0.13113	0.133367	0.130225	0.125296
Mg	0.353044	0.411866	0.381491	0.384592	0.366819	0.36998	0.37775	0.36383	0.365375	0.369054	0.365313	0.343306	0.358697	0.356428	0.364413	0.353829	0.353528	0.346375	0.365488	0.35907	0.345918	0.338018	0.348128	0.338221	0.342899	0.344123	0.331184	0.332854	0.327091	0.326305	0.32174	0.339555	0.33543	0.333066	0.336902	0.338516	0.328355	0.321808	0.335222	0.328438	0.33968	0.323315	0.300238	0.309581	0.302432	0.32255	0.323311	0.315561	0.326749
Ca	0.581795	0.523599	0.532966	0.544481	0.574097	0.592025	0.555955	0.606456	0.601103	0.583578	0.559624	0.594242	0.581527	0.580665	0.591616	0.581725	0.580219	0.598231	0.543612	0.562122	0.563363	0.56258	0.548792	0.516504	0.594034	0.59213	0.595857	0.582843	0.586049	0.569923	0.568123	0.58849	0.591506	0.602162	0.575685	0.589257	0.603746	0.597132	0.583899	0.587944	0.57616	0.591197	0.641212	0.614722	0.55273	0.550945	0.58314	0.587409	0.582627
Xalm	67.4217	67.4812	68.2333	67.6465	67.3867	66.7241	67.608	66.6861	66.5171	67.0471	67.5858	67.1414	66.8777	67.0186	66.7493	67.3078	67.0712	66.7647	67.7217	67.6466	67.9992	66.5086	66.531	66.833	67.3021	67.1199	67.2882	67.7296	67.2438	66.9836	66.5687	67.1328	66.686	66.5492	67.0864	67.1526	66.7472	66.5699	66.5078	66.5353	66.5369	67.8446	67.1149	66.3394	66.7497	66.7157	66.5861	67.2586	67.0906
Xpyr	11.5556	13.4959	12.5153	12.6064	12.031	12.0532	12.301	11.7645	11.9043	11.9957	12.0103	11.1903	11.7117	11.637	11.7546	11.4646	11.495	11.2926	11.595	11.2703	11.0307	11.149	11.1744	10.7631	10.7795	10.5999	10.7024	10.5472	10.9673	10.8381	10.7625	11.0078	11.0151	10.6614	10.4384	10.8472	10.9365	10.7384	11.0906	10.8911	10.4917	9.91605	10.5583	10.4661	10.1554	10.5112	10.4766	10.2656	10.3242
Xgrs	19.043	17.1571	17.4846	17.8474	18.8294	19.2869	18.104	19.6098	19.5846	18.9686	18.3987	19.3697	18.9873	18.9581	19.0834	18.8487	18.8658	19.5036	18.1519	18.3548	18.3589	19.3145	19.2278	19.3647	18.8755	18.9918	18.6927	18.6241	19.0077	19.1122	19.4579	18.8097	19.1741	19.6032	19.369	18.8939	18.9699	19.2229	18.8117	18.8742	19.1846	18.1227	18.0345	18.8772	18.904	18.7425	18.8952	18.5745	18.7069
xsps	1.97964	1.86588	1.76679	1.89969	1.7529	1.93575	1.98701	1.93968	1.994	1.98851	2.00524	2.29863	2.42326	2.38621	2.41262	2.37892	2.56802	2.43907	2.53133	2.72826	2.61119	3.02787	3.0668	3.03926	3.04292	3.28837	3.31677	3.09916	2.78117	3.06606	3.21097	3.0498	3.12489	3.18611	3.10618	3.1063	3.34638	3.46876	3.58991	3.69937	3.78673	4.11664	4.29237	4.31731	4.1909	4.03065	4.04211	3.90135	3.87826
Fe +Mg		2.33754	2.33686	2.32105	2.3172	2.27963	2.30626	2.24975	2.27643	2.28276	2.30965	2.28679	2.30699	2.31597	2.21894	2.2319	2.26024	2.28721	2.33965	2.25354	2.27588	2.27924	2.31784	2.3916	2.23388	2.23875	2.2519	2.25638	2.21556	2.28935	2.29716	2.25038	2.22225	2.18556	2.26892	2.25123	2.24327	2.24277	2.21892	2.23499	2.24141	2.2117	2.16678	2.21562	2.28631	2.25816	2.19993	2.21397	2.22237
Fe/( Fe+ Mg)		0.823803	0.836751	0.834303	0.841697	0.837702	0.836207	0.83828	0.839496	0.83833	0.841832	0.849874	0.844517	0.8461	0.835772	0.841467	0.843588	0.84856	0.843786	0.840664	0.848007	0.851697	0.849805	0.858579	0.846501	0.846288	0.852931	0.852483	0.852367	0.857468	0.85994	0.849112	0.849058	0.847606	0.851515	0.849631	0.853627	0.856513	0.848925	0.853047	0.848453	0.853816	0.861436	0.860273	0.86772	0.857162	0.853036	0.857468	0.852973
[truncated: 33 more columns]

## Sheet: D440
Oxide (wt. %)
SiO2	35.154	35.733	36.498	35.655	35.537	36.058	36.183	36.195	34.785	35.568	35.953	36.417	36.177	36.17	36.464	35.818	35.971	36.426	36.032	36.319	36.457	35.979	36.38	36.486	36.345	36.531	36.222	35.864	36.105	36.233	35.786	36.49	36.67	36.313	36.29	36.404	36.611	36.666	36.29	36.227	36.339	36.111	36.13	36.27	36.565	36.198	36.261	36.471
TiO2	0.06	0.033	0.083	0.058	0.089	0.084	0.062	0.098	0.095	0.113	0.058	0.086	0.078	0.083	0.053	0.087	0.099	0.096	0.058	0.096	0.118	0.131	0.057	0.04	0.082	0.046	0.08	0.052	0.118	0.141	0.121	0.034	0.055	0.132	0.147	0.063	0.125	0.126	0.11	0.098	0.087	0.108	0.127	0.067	0.079	0.095	0.093	0.231
Al2O3	21.897	21.975	21.693	21.58	21.878	21.767	21.975	21.84	21.73	21.719	21.799	21.927	21.918	21.878	21.801	21.892	21.784	21.813	21.697	21.695	21.82	21.635	21.67	21.652	21.521	21.614	21.729	21.621	21.698	21.702	21.916	22.116	21.587	21.899	21.864	21.78	21.92	21.692	21.807	21.737	21.802	21.896	21.871	21.846	21.789	21.905	21.817	21.86
Cr2O3	0.007	0.039	0	0.029	0.085	0.062	0	0.013	0.013	0	0	0	0	0.04	0.02	0.033	0	0.083	0	0.023	0	0.053	0.043	0.013	0.007	0	0.063	0	0	0.059	0.059	0.056	0.016	0	0.089	0.03	0	0.04	0.01	0.01	0.03	0.013	0.033	0.079	0.033	0.056	0	0.046
Fe2O3
FeO	28.323	31.454	31.486	31.473	31.427	31.372	31.221	30.865	30.675	30.731	30.349	30.185	30.158	30.021	29.952	29.729	29.771	29.699	29.608	29.33	29.447	29.491	29.214	29.355	29.2	29.019	29.166	29.072	29.371	29.251	29.08	29.435	29.542	29.315	29.487	29.688	29.548	29.533	29.643	30.002	30.045	29.945	30.151	30.387	30.692	31.032	31.12	28.602
MnO	5.65	1.973	1.746	1.769	1.906	2.1	2.23	2.447	2.511	2.793	2.992	3.089	3.341	3.554	3.609	3.8	3.932	3.922	4.09	4.121	4.316	4.46	4.402	4.489	4.603	4.525	4.624	4.684	4.671	4.62	4.573	4.579	4.431	4.297	4.166	4.136	3.994	3.773	3.643	3.696	3.372	3.163	2.946	2.774	2.553	2.312	2.308	4.876
MgO	2.005	1.947	1.776	1.722	1.697	1.701	1.675	1.623	1.616	1.632	1.636	1.61	1.592	1.566	1.597	1.615	1.501	1.567	1.523	1.516	1.49	1.501	1.5	1.492	1.452	1.478	1.489	1.472	1.503	1.497	1.49	1.525	1.511	1.512	1.504	1.482	1.485	1.437	1.472	1.544	1.868	1.663	1.733	1.851	1.709	1.674	1.781	1.805
CaO	6.837	7.568	7.637	7.991	8.027	7.998	8.023	8.048	8.258	7.965	7.986	8.067	8.023	7.945	8.071	8.134	7.874	7.855	7.816	8.095	7.81	7.814	7.769	7.937	7.741	7.785	7.757	7.948	7.751	7.949	7.987	7.804	7.795	8.095	7.926	7.737	7.982	8.175	7.978	7.935	7.917	8.324	8.254	8.147	8.147	8.278	7.762	7.568
Total	99.933	100.722	100.919	100.277	100.646	101.142	101.369	101.129	99.683	100.521	100.773	101.381	101.287	101.257	101.567	101.108	100.932	101.461	100.824	101.195	101.458	101.064	101.035	101.464	100.951	100.998	101.13	100.713	101.217	101.452	101.012	102.039	101.607	101.563	101.473	101.32	101.665	101.442	100.953	101.249	101.46	101.223	101.245	101.421	101.567	101.55	101.142	101.459
Cations (Ox = 12)
Si	2.81802	2.83949	2.8976	2.84947	2.82931	2.85767	2.85974	2.86847	2.79639	2.83742	2.85914	2.87804	2.86303	2.8646	2.87834	2.83949	2.85992	2.88001	2.86774	2.87874	2.88389	2.85922	2.8897	2.88643	2.89161	2.90261	2.87534	2.8584	2.86461	2.86748	2.84229	2.86887	2.89799	2.86764	2.86986	2.88422	2.88848	2.89985	2.88303	2.87084	2.86775	2.85666	2.85711	2.8621	2.88377	2.85572	2.87229	2.88042
Ti	0.00361694	0.00197199	0.00495529	0.00348572	0.00532857	0.00500622	0.00368498	0.00584048	0.00574316	0.00677896	0.00346855	0.00511107	0.00464203	0.00494328	0.00314612	0.00518656	0.00591912	0.00570788	0.00347137	0.00572216	0.0070194	0.00782871	0.00340475	0.00237966	0.00490602	0.00274857	0.0047756	0.00311666	0.00704046	0.00839142	0.00722705	0.00201019	0.00326866	0.00783893	0.00874203	0.00375354	0.00741632	0.00749382	0.00657167	0.00584015	0.00516307	0.00642486	0.00755237	0.00397588	0.00468536	0.00563605	0.00553978	0.0137196
Al	2.06876	2.05805	2.02976	2.0326	2.05288	2.03313	2.04695	2.0399	2.05884	2.04202	2.04311	2.04234	2.04432	2.04211	2.0282	2.04541	2.04124	2.03261	2.0352	2.02667	2.03427	2.02633	2.02864	2.01878	2.01796	2.02404	2.03289	2.03094	2.02896	2.02419	2.0515	2.04927	2.01064	2.03818	2.03779	2.03373	2.03823	2.02194	2.0418	2.03017	2.02778	2.04146	2.03837	2.03173	2.02529	2.03671	2.03676	2.03477
Cr	0.000443652	0.00245025	0	0.00183239	0.0053505	0.00388488	0	0.000814555	0.000826276	0	0	0	0	0.00250468	0.0012482	0.00206837	0	0.00518844	0	0.00144136	0	0.00333004	0.00270044	0.000813118	0.00044032	0	0.00395397	0	0	0.00369167	0.00370495	0.00348097	0.000999727	0	0.00556468	0.00187921	0	0.00250119	0.000628113	0.000626546	0.00187182	0.000813089	0.00206323	0.00492879	0.00205771	0.00349296	0	0.00287238
Fe3	0.287532	0.256583	0.165118	0.259654	0.272491	0.23764	0.226195	0.210665	0.336061	0.269592	0.231681	0.191357	0.220342	0.216289	0.207574	0.263169	0.227075	0.190757	0.222376	0.202971	0.183924	0.236244	0.182448	0.202792	0.188567	0.165242	0.202921	0.246025	0.22774	0.220384	0.245759	0.205494	0.185842	0.210869	0.199431	0.188437	0.169974	0.160876	0.178365	0.215832	0.224525	0.231557	0.230249	0.231187	0.195739	0.237088	0.207583	0.174076
Fe2	1.6112	1.83369	1.92535	1.84383	1.81998	1.84162	1.8374	1.83495	1.72622	1.78061	1.78669	1.80363	1.77562	1.77208	1.76967	1.70778	1.7524	1.77297	1.74831	1.74121	1.7641	1.7237	1.75816	1.73931	1.75426	1.76302	1.73328	1.69172	1.72108	1.71556	1.68579	1.72984	1.76662	1.72514	1.75069	1.77862	1.77961	1.79245	1.79106	1.77248	1.75836	1.74951	1.76371	1.77412	1.82857	1.81028	1.85392	1.71505
Mn	0.383622	0.132796	0.117409	0.119745	0.128531	0.140966	0.149284	0.164256	0.170977	0.188721	0.201533	0.206774	0.223952	0.238407	0.241296	0.255158	0.26479	0.262649	0.275715	0.276666	0.289177	0.300206	0.29616	0.300795	0.310186	0.304531	0.3109	0.316204	0.313902	0.309687	0.307639	0.304925	0.296602	0.287418	0.279048	0.277553	0.266902	0.252746	0.245136	0.248082	0.225394	0.211936	0.197323	0.185409	0.170542	0.154491	0.15485	0.326181
Mg	0.239603	0.230646	0.210195	0.205157	0.201414	0.200966	0.197354	0.191747	0.193667	0.194085	0.193951	0.189682	0.187821	0.184891	0.187928	0.190862	0.177906	0.184697	0.180701	0.179133	0.175708	0.177823	0.177619	0.175959	0.172215	0.175069	0.176206	0.174896	0.177773	0.176614	0.176421	0.178737	0.178016	0.178001	0.177309	0.17504	0.17466	0.169425	0.174333	0.182404	0.219763	0.196119	0.204299	0.217747	0.20093	0.196877	0.210311	0.212517
Ca	0.587208	0.644331	0.649607	0.684231	0.684717	0.679124	0.679386	0.683356	0.711277	0.680781	0.680435	0.683066	0.680279	0.674167	0.682595	0.690877	0.670741	0.665406	0.66649	0.687452	0.66192	0.665318	0.66117	0.672742	0.659857	0.662741	0.659734	0.678704	0.658891	0.674009	0.679667	0.657373	0.660024	0.684915	0.671562	0.656765	0.674725	0.692719	0.679069	0.673724	0.669401	0.70552	0.699328	0.6888	0.688415	0.699703	0.658749	0.640394
almandine	61.0689	67.4707	68.145	67.5792	67.3441	67.066	66.7913	66.309	65.7153	65.8427	65.2288	64.888	64.6357	64.4354	64.0079	63.4185	64.0004	63.8303	63.7021	62.9708	63.3539	63.157	63.0977	62.8187	62.9748	62.7975	62.8017	62.356	62.8777	62.5253	62.4031	62.9097	63.2457	62.7283	63.3559	63.9399	63.5899	63.6633	64.1933	64.2942	64.0168	64.0161	64.4271	64.7445	65.6349	66.0774	66.8145	61.5708
pyrope	7.70633	7.44488	6.85191	6.59114	6.48233	6.48212	6.38764	6.21552	6.17129	6.23309	6.26803	6.16952	6.08227	5.99161	6.08366	6.1413	5.75205	6.00353	5.84114	5.80201	5.7144	5.73014	5.77519	5.69152	5.58217	5.70147	5.71533	5.62812	5.73574	5.70413	5.69968	5.81	5.76645	5.76737	5.76046	5.68973	5.6969	5.52193	5.68235	5.89822	7.09498	6.33738	6.60112	7.03031	6.51484	6.35406	6.81629	6.92641
grossular	18.8864	20.798	21.1758	21.9825	22.0369	21.905	21.9893	22.1511	22.6651	21.8634	21.99	22.2171	22.0297	21.8472	22.0972	22.2301	21.6864	21.6288	21.5442	22.2662	21.5271	21.4391	21.4976	21.7603	21.3886	21.5834	21.3988	21.8405	21.2587	21.7685	21.9582	21.3684	21.3801	22.1918	21.8179	21.3484	22.0076	22.5772	22.1342	21.7856	21.6115	22.7981	22.5961	22.239	22.3207	22.5824	21.3504	20.8719
spessartine	12.3384	4.28643	3.82728	3.84709	4.13665	4.54684	4.83178	5.32439	5.44827	6.06082	6.51308	6.72544	7.25231	7.72585	7.81131	8.21011	8.56116	8.53734	8.91247	8.96106	9.40466	9.67378	9.62948	9.72941	10.0544	9.91764	10.0842	10.1754	10.1279	10.002	9.939	9.91184	9.60777	9.31255	9.06579	9.02197	8.70558	8.23755	7.99018	8.02201	7.27678	6.84847	6.37572	5.9862	5.52955	4.9861	5.01876	10.6309
Mg + Fe	1.8508	2.06433	2.13554	2.04898	2.02139	2.04258	2.03476	2.0267	1.91988	1.97469	1.98064	1.99331	1.96344	1.95697	1.9576	1.89864	1.93031	1.95767	1.92901	1.92034	1.93981	1.90152	1.93578	1.91527	1.92647	1.93809	1.90949	1.86661	1.89886	1.89217	1.86221	1.90858	1.94463	1.90314	1.928	1.95366	1.95427	1.96188	1.9654	1.95488	1.97812	1.94563	1.96801	1.99187	2.0295	2.00716	2.06423	1.92757
Fe/ Fe + Mg	0.870541	0.888271	0.901573	0.899874	0.900359	0.901612	0.903009	0.905389	0.899125	0.901714	0.902077	0.904841	0.904341	0.905522	0.904001	0.899474	0.907835	0.905654	0.906324	0.906718	0.90942	0.906484	0.908244	0.908128	0.910606	0.909669	0.907721	0.906303	0.906379	0.906661	0.905263	0.906351	0.908458	0.90647	0.908035	0.910404	0.910627	0.913641	0.911299	0.906693	0.888903	0.8992	0.89619	0.890682	0.900995	0.901913	0.898117	0.889748

## Sheet: D452 Line
Oxides (wt.%)
SiO2	36.946	36.174	36.89	36.316	36.419	36.008	36.907	36.252	36.247	36.763	36.202	36.99	36.264	36.09	36.526	36.212	36.334	36.001	36.046	36.956	36.244	36.013	36.144	36.118	36.123	36.159	36.197	36.221	36.147	36.101	36.184	36.171	36.145	36.129	36.739	36.291	36.172	36.117	36.197	36.013	36.022	36.24	36.209	36.124	36.197	36.061	36.072	36.174	36.195
TiO2	0.023	0.077	0.01	0.022	0	0.038	0.049	0.054	0.052	0.059	0.139	0.054	0.128	0.143	0.01	0.106	0.033	0.027	0.06	0.011	0.011	0.062	0.036	0.111	0.051	0.044	0.08	0.031	0.09	0.039	0.077	0.121	0.071	0.144	0	0.138	0.091	0.123	0.091	0.048	0.141	0.117	0.073	0.16	0.11	0.125	0.115	0.087	0.121
Al2O3	21.085	21.058	20.997	20.906	21.056	21.139	21.125	21.118	21.105	21.182	21.094	20.197	21.273	21.209	20.572	20.998	20.902	21.074	21.07	20.098	21.041	21.085	20.069	20.108	20.184	21.056	20.907	20.908	20.859	20.759	20.272	20.363	20.321	20.596	20.615	20.164	20.583	20.741	20.555	20.941	20.812	20.451	20.445	20.421	20.085	20.73	20.713	20.541	20.506
FeO	31.567	31.638	31.391	31.603	32.186	32.406	32.513	33.536	32.458	32.744	33.24	33.398	33.32	33.283	33.211	33.3	33.47	33.36	33.356	33.143	33.658	33.636	33.933	33.516	33.468	32.4	32.681	32.72	32.698	32.08	32.614	32.251	32.012	31.548	31.434	31.452	32.218	31.642	31.352	31.705	31.81	31.787	31.451	31.334	31.131	32.092	31.205	31.371	31.446
MnO	1.997	1.997	1.947	1.76	1.429	1.287	1.016	0.772	0.703	0.636	0.569	0.572	0.675	0.729	0.713	0.754	0.694	0.799	0.851	0.949	1.03	1.274	1.538	1.576	1.631	1.858	2.031	2.034	2.243	2.293	2.417	2.65	2.684	2.73	2.76	2.724	2.864	3.005	2.897	2.955	2.975	3.047	3.055	3.132	3.238	3.199	3.185	3.126	3.167
MgO	3.399	3.92	3.675	3.458	3.874	3.745	3.711	3.495	3.346	3.196	3.136	3.092	2.975	2.886	2.768	2.564	2.407	2.565	2.427	2.625	2.643	2.62	2.405	2.389	2.309	2.141	2.261	2.184	2.167	2.159	2.113	2.007	2.081	2.054	2.009	2.078	2.08	2.01	2.002	1.977	1.998	1.946	1.969	1.968	1.927	1.914	1.974	1.957	1.986
CaO	5.539	5.326	5.484	5.477	5.812	5.818	6.119	6.003	6.162	6.531	6.608	6.903	6.941	6.899	7.248	7.323	8.013	7.111	7.774	7.435	6.848	6.756	6.879	6.959	7.236	7.233	7.657	7.429	7.595	7.565	7.544	7.723	7.669	7.707	7.53	7.626	7.418	7.658	7.845	7.954	7.83	7.919	7.813	7.757	7.669	7.657	8.037	7.618	7.846
Total	100.556	100.19	100.394	99.542	100.776	100.441	101.44	101.23	100.073	101.111	100.988	101.206	101.576	101.239	101.048	101.257	101.853	100.937	101.584	101.217	101.475	101.446	101.004	100.777	101.002	100.891	101.814	101.527	101.799	100.996	101.221	101.286	100.983	100.908	101.087	100.473	101.426	101.296	100.939	101.593	101.588	101.507	101.015	100.896	100.357	101.778	101.301	100.874	101.267
Cations (Ox =12)
Oxygens	12	12	12	12	12	12	12	12	12	12	12	12	12	12	12	12	12	12	12	12	12	12	12	12	12	12	12	12	12	12	12	12	12	12	12	12	12	12	12	12	12	12	12	12	12	12	12	12	12
Si	2.92915	2.87196	2.92462	2.90665	2.87242	2.85265	2.89442	2.85625	2.88468	2.89843	2.86175	2.92254	2.85149	2.84904	2.8912	2.8622	2.85589	2.85506	2.84143	2.92446	2.86	2.84365	2.87761	2.88092	2.87504	2.87493	2.85232	2.86368	2.85139	2.86787	2.87492	2.86228	2.86947	2.85898	2.91773	2.90064	2.86747	2.86451	2.87732	2.84642	2.84857	2.86968	2.88003	2.85969	2.87694	2.85091	2.85764	2.86861	2.87162
Ti	0.00137127	0.0045972	0.000596187	0.00132415	0	0.00226388	0.00288981	0.00319947	0.00311207	0.00349804	0.00826294	0.00320841	0.00756879	0.00848922	0.000595247	0.00630049	0.00195057	0.00161022	0.00355674	0.000654598	0.000652744	0.00368154	0.00215535	0.00665811	0.00305246	0.00263078	0.00474063	0.00184309	0.00533884	0.00232984	0.00460067	0.00720042	0.0042387	0.00856915	0	0.00829458	0.00542486	0.0073361	0.00543974	0.002853	0.00838491	0.0069671	0.00436641	0.00952497	0.00657464	0.00743149	0.00685102	0.00518818	0.00721912
Al	1.97017	1.9704	1.96189	1.97207	1.95727	1.97374	1.95257	1.96098	1.97955	1.96822	1.96523	1.8807	1.97143	1.97327	1.91915	1.95606	1.93629	1.96971	1.95749	1.87443	1.95682	1.96222	1.88311	1.89031	1.89331	1.97307	1.94166	1.94819	1.93925	1.94358	1.89829	1.92708	1.92003	1.9395	1.92955	1.89945	1.92305	1.93876	1.9257	1.95071	1.93967	1.9086	1.91656	1.9146	1.88142	1.93153	1.93764	1.95717	1.91741
Fe3	0.168787	0.27535	0.186919	0.208946	0.292646	0.314567	0.250579	0.319012	0.242232	0.226797	0.294742	0.267812	0.310461	0.311676	0.295754	0.30538	0.345301	0.316955	0.352532	0.271892	0.319194	0.338993	0.355476	0.333402	0.35051	0.27181	0.34422	0.320768	0.346926	0.314884	0.34266	0.333952	0.330665	0.325408	0.234228	0.278452	0.331161	0.317162	0.301858	0.350742	0.344929	0.334281	0.312754	0.345097	0.351544	0.351798	0.33188	0.295233	0.322218
Fe2	1.92419	1.82527	1.89432	1.90639	1.83032	1.83242	1.88181	1.89068	1.91801	1.93214	1.90269	1.93893	1.88061	1.88562	1.90268	1.89576	1.85478	1.89554	1.84639	1.92146	1.90193	1.88216	1.90382	1.90231	1.87713	1.88252	1.80944	1.84261	1.81013	1.81635	1.82439	1.80033	1.79465	1.78883	1.8535	1.82387	1.80474	1.78158	1.78233	1.74493	1.75874	1.77071	1.77929	1.76904	1.78415	1.76997	1.73548	1.78523	1.76419
Mn	0.134103	0.134291	0.130741	0.119315	0.0954636	0.0863601	0.0674889	0.0515189	0.0473878	0.0424712	0.0380976	0.0382787	0.0449558	0.0487444	0.0478026	0.0504783	0.0462033	0.0536701	0.0568192	0.0636082	0.0688418	0.0852065	0.103714	0.106475	0.109951	0.125124	0.135557	0.136207	0.149865	0.154287	0.162657	0.177617	0.180477	0.18298	0.185658	0.184411	0.192303	0.201869	0.195052	0.197826	0.199265	0.204364	0.205815	0.210005	0.217982	0.214213	0.213713	0.209966	0.21282
Mg	0.40173	0.463956	0.434337	0.412599	0.4555	0.442292	0.433863	0.410506	0.396972	0.375636	0.369559	0.364187	0.348732	0.339638	0.326626	0.302116	0.282041	0.303247	0.285206	0.30967	0.31091	0.308409	0.285443	0.284074	0.273963	0.253767	0.265604	0.25741	0.25483	0.255683	0.250275	0.23676	0.246283	0.242306	0.237852	0.247599	0.245809	0.237653	0.23724	0.232946	0.235539	0.229719	0.233472	0.232251	0.228323	0.225578	0.233127	0.231353	0.234891
Ca	0.470504	0.453045	0.465818	0.469673	0.491138	0.493833	0.514152	0.506745	0.525417	0.551683	0.559663	0.584348	0.584757	0.583519	0.614684	0.620146	0.674808	0.604211	0.656572	0.630376	0.578963	0.571564	0.586784	0.594719	0.617043	0.616151	0.64646	0.629291	0.641903	0.643883	0.642198	0.65478	0.652304	0.653428	0.640724	0.653054	0.630044	0.650747	0.668139	0.67357	0.663403	0.671852	0.665819	0.657922	0.653063	0.648577	0.682163	0.647253	0.666936
Xalm	67.5303	66.6459	66.875	67.8662	67.0749	67.7396	67.7402	69.5208	69.0169	69.0037	69.4346	69.0999	69.1295	69.3329	68.9695	69.3517	68.6853	69.7151	68.7696	68.6065	69.8502	69.7087	69.834	69.4109	68.9972	68.405	67.2749	67.8966	67.3311	66.9129	67.2542	66.6247	66.3253	66.2158	66.2358	65.9575	66.6624	65.8117	65.4455	65.4895	65.7012	65.5572	65.4347	65.7725	66.0171	66.0959	64.6785	65.6497	65.1788
Xpyr	12.9619	14.7198	13.9562	13.2374	14.3915	13.9547	13.7827	12.9153	12.6827	12.006	11.6773	11.4038	11.0027	10.7168	10.2469	9.51883	8.80515	9.55522	8.91959	9.68624	9.77753	9.67914	8.82292	8.8195	8.48551	8.05772	8.29681	8.07867	7.95437	8.0275	7.76725	7.39081	7.68583	7.58876	7.54616	7.76809	7.67182	7.45226	7.44956	7.27952	7.35627	7.15428	7.3025	7.22551	7.05775	7.02704	7.2935	7.30042	7.33791
Xgrs	15.1809	14.3737	14.9678	15.0685	15.5175	15.5809	16.3332	15.9431	16.7864	17.6328	17.6843	18.2977	18.4494	18.4122	19.2839	19.5391	21.0671	19.0385	20.5338	19.7177	18.2073	17.938	18.1373	18.4639	19.1118	19.5642	20.1938	19.75	20.0366	20.2156	19.9305	20.4399	20.3567	20.4647	20.3278	20.4887	19.6639	20.4059	20.9802	21.049	20.7192	20.9239	20.8254	20.4685	20.187	20.204	21.3418	20.4243	20.8349
xsps	4.32686	4.26061	4.20101	3.82796	3.01616	2.72474	2.14394	1.62088	1.51398	1.35746	1.20381	1.19862	1.41838	1.53806	1.49967	1.59043	1.44244	1.69113	1.77698	1.98962	2.16494	2.67413	3.20576	3.30568	3.40553	3.973	4.23446	4.27479	4.67793	4.84406	5.04803	5.54457	5.63221	5.73074	5.89023	5.78566	6.00185	6.33014	6.12481	6.18203	6.22338	6.36463	6.43746	6.53345	6.73812	6.67301	6.68614	6.62557	6.64842
Fe tot	2.09297	2.10062	2.08124	2.11533	2.12297	2.14699	2.13239	2.20969	2.16024	2.15894	2.19744	2.20675	2.19107	2.1973	2.19844	2.20114	2.20008	2.21249	2.19892	2.19336	2.22113	2.22115	2.2593	2.23571	2.22764	2.15433	2.15366	2.16338	2.15705	2.13123	2.16706	2.13428	2.12531	2.11424	2.08773	2.10232	2.1359	2.09874	2.08419	2.09567	2.10367	2.10499	2.09205	2.11413	2.13569	2.12177	2.06736	2.08046	2.08641
Fe + Mg	2.4947	2.28922	2.32866	2.31899	2.28582	2.27472	2.31567	2.30118	2.31498	2.30777	2.27225	2.30312	2.22934	2.22526	2.22931	2.19788	2.13682	2.19879	2.1316	2.23113	2.21284	2.19057	2.18926	2.18638	2.15109	2.13629	2.07504	2.10002	2.06496	2.07203	2.07467	2.03708	2.04093	2.03114	2.09135	2.07147	2.05055	2.01923	2.01957	1.97788	1.99428	2.00043	2.01276	2.00129	2.01247	1.99555	1.96861	2.01658	1.99908
Fe/ (Fe+Mg)	0.771309	0.79733	0.813482	0.81	0.800728	0.805562	0.812641	0.821611	0.828521	0.83723	0.83736	0.841873	0.843572	0.847372	0.853486	0.862542	0.868009	0.862084	0.866201	0.861205	0.859497	0.85921	0.869617	0.870071	0.87264	0.881211	0.872001	0.877425	0.876593	0.876603	0.879366	0.883775	0.879328	0.880704	0.886269	0.880472	0.880125	0.882305	0.882529	0.882224	0.881893	0.885165	0.884004	0.883949	0.886546	0.88696	0.881578	0.885275	0.882501
[truncated: 33 more columns]

## Sheet: D490 Line
Oxides (wt.%)
SiO2	37.23	37.583	37.583	37.117	37.66	38.376	37.267	37.901	37.679	37.615	37.569	37.146	37.427	37.144	37.433	37.111	37.284	37.488	37.358	37.404	37.374	37.088	37.028	37.021	37.084	37.198	37.112	37.253	37.571	37.194	37.699	37.548	37.887	37.242	37.294	37.223	37.331	37.319	37.193	37.167	37.291	37.337	37.328	37.162	37.314	37.349	37.145	37.01	37.011
TiO2		0.029	0.051	0.01	0.019	0.145		0.033	0.021	0.039	0.057	0.044	0.066	0.241	0.035	0.145	0.114		0.121	0.061	0.084	0.195	0.07	0.059	0.001	0.025	0.035			0.015	0.006	0.038	0.03	0.021	0.191	0.093	0.202	0.215	0.076	0.166	0.084	0.119	0.061	0.101	0.081	0.133	0.104	0.09	0.028
Al2O3	21.097	21.16	21.093	21.169	21.044	21.231	21.194	21.259	21.333	21.297	21.361	21.528	21.373	21.706	21.288	21.025	21.172	21.116	21.87	21.137	21.157	21.187	21.313	21.221	21.267	21.243	21.177	21.156	21.103	21.127	21.988	21.923	21.153	21.917	21.021	21.102	21.211	21.153	21.181	21.156	21.422	21.335	21.441	21.152	21.178	21.17	21.144	21.12	21.069
FeO	31.818	32.136	32.211	32.079	32.078	32.409	31.856	31.637	31.677	31.002	31.685	31.311	30.441	30.357	30.355	30.437	30.07	29.546	29.592	29.974	30.016	30.469	29.94	30.069	30.42	29.793	30.178	30.124	30.332	30.036	30.45	30.599	30.147	30.215	29.681	30.258	29.115	29.821	30.013	29.814	30.192	30.605	30.436	30.077	30.427	30.355	30.78	30.604	31.582
MnO	2.01	2.14	2.255	2.568	2.663	2.711	2.687	2.755	2.772	3.279	3.492	3.452	3.572	3.713	3.747	3.764	3.708	3.765	3.801	4.041	4.026	4.019	4.042	3.883	4.092	4.061	3.934	4.076	4.232	4.281	4.121	4.108	4.057	4.253	4.01	4.22	3.993	4.316	4.135	4.196	4.092	4.076	4.054	3.951	3.984	3.857	3.792	3.843	3.734
MgO	2.509	2.47	2.598	2.494	2.563	2.452	2.359	2.34	2.303	1.943	2.004	1.969	1.928	1.933	1.859	1.861	1.876	1.82	1.856	1.963	1.971	1.921	1.862	1.898	1.892	1.984	1.879	1.832	1.851	1.753	1.832	1.735	1.725	1.843	1.732	1.744	1.704	1.844	1.847	1.77	1.819	1.777	1.92	1.885	1.964	1.878	1.958	2.043	2.011
CaO	6.013	6.201	6.742	6.585	6.478	6.431	6.063	6.148	6.437	7.034	6.914	7.265	7.264	7.251	7.501	7.548	7.719	7.241	7.458	7.264	7.23	7.36	7.319	7.568	7.358	6.604	7.078	7.148	7.01	7.111	7.279	7.133	7.553	7.196	7.364	7.822	6.941	7.463	7.578	7.306	7.524	7.348	7.409	7.444	7.316	7.511	7.328	6.928	6.684
Total	102.114	100.908	101.393	101.589	102.099	101.517	103.375	103.084	102.552	102.687	101.293	102.462	100.497	102.131	102.023	101.575	102.424	102.597	102.649	101.772	102.264	102.253	102.251	101.638	102.119	103.198	102.387	102.487	102.524	101.657	101.472	101.378	101.906	101.619	100.927	101.929	102.139	102.12	102.289	101.073	101.464	102.597	102.649	101.772	102.264	102.253	102.251	101.638	102.119
Cations (Ox =12)
Si	2.94627	2.93861	2.90811	2.92288	2.93665	2.91518	2.93899	2.9354	2.96906	2.9145	2.92074	2.91751	2.93883	2.93855	2.92654	2.92093	2.92502	2.95913	2.94594	2.93144	2.9401	2.9278	2.93571	2.92044	2.91676	2.94281	2.9465	2.95032	2.9459	2.95298	2.92794	2.93443	2.93709	2.92755	2.95389	2.89717	2.96275	2.9277	2.93076	2.94561	2.9418	2.9406	2.92416	2.92949	2.92505	2.93792	2.93766	2.94189	2.9296
Ti	5.97456e-05	0.0014852	0.00206246	0	0	0.000884107	0.000351755	0.00223401	0.00176796	0.00123587	0.0112489	0.00548157	0.0119585	0.012731	0.00449705	0.00981054	0.00495478	0.00709238	0.00362026	0.00599134	0.00479949	0.00784033	0.00618112	0.00534064	0.00165939	0.00581948	0.0165043	0.00374572	0.002609	0.00362929	0.00254862	0.00576148	0.00236916	0.00473894	0.00649375	0.00982001	0	0.00906632	0.00636076	0.00904032	0.00679982	0.00437095	0.00598395	0.0110874	0.00364823	0.00488204	0.00971425	0.00919882	0.00347293
Al	1.99135	1.97786	1.95576	1.95632	1.94401	1.95158	2.02027	2.01993	1.9537	2.02147	1.94028	1.94931	1.96798	1.96305	1.96425	1.95954	1.98034	1.99284	1.9943	1.96648	1.96666	1.95586	1.9695	1.96417	1.9569	2.01963	1.96052	1.95895	1.95775	1.95965	1.95312	1.95589	1.96429	1.96659	1.97411	1.97346	2.02202	1.98309	1.9669	1.96334	1.94651	1.94706	1.96898	1.99123	1.97296	1.96685	1.94191	1.96594	1.95677
Cr	0.00402014	0	0.00402703	0	0.00506744	0.0015492	0.00548571	0.00395581	0.00594807	0	0.00674926	0.00601102	0	0.000373534	0.00709208	0.00515724	0.00279069	0	0	0.00399151	0	0.00154945	0	0.00311943	0.00311541	0.000374597	0.00118593	0.000812629	0.00118448	0	0.00429972	0	0	0.00317626	0.000375816	0.00278204	0.00120074	0.000371378	0.00439641	0.00118809	0	0	0.00474934	0.00357726	0.000804246	0.000803936	0.00080468	0	0
Fe3	0.111982	0.141944	0.219866	0.197926	0.177623	0.214742	0.0955691	0.10085	0.0986916	0.14705	0.18899	0.198698	0.130444	0.134012	0.166586	0.17382	0.156925	0.074718	0.106582	0.154675	0.143544	0.171309	0.146714	0.181139	0.203148	0.0827417	0.112276	0.132107	0.144039	0.127145	0.181597	0.163735	0.156795	0.165655	0.104755	0.20977	0.0512819	0.143011	0.154467	0.126166	0.156289	0.162997	0.165988	0.124045	0.168851	0.14674	0.162526	0.131881	0.177079
Fe2	2.00206	1.98116	1.89098	1.90695	1.9192	1.90955	1.98133	1.96754	1.97732	1.88193	1.88623	1.85366	1.87366	1.86501	1.83088	1.8266	1.81556	1.88358	1.8465	1.82267	1.83433	1.82614	1.83217	1.80315	1.80171	1.88472	1.88013	1.85968	1.85609	1.86018	1.82546	1.85744	1.8289	1.82478	1.86169	1.76889	1.89494	1.80938	1.81129	1.84578	1.82901	1.84735	1.8197	1.83813	1.82221	1.83885	1.85273	1.875	1.8903
Mn	0.135259	0.143193	0.149668	0.170659	0.176302	0.179973	0.177428	0.182426	0.183996	0.217349	0.23164	0.22917	0.238178	0.247636	0.249726	0.250553	0.246348	0.252741	0.254081	0.269995	0.268689	0.266849	0.27058	0.259527	0.273144	0.271616	0.263057	0.272957	0.282638	0.286882	0.275109	0.274826	0.270647	0.28376	0.269078	0.279494	0.270336	0.286191	0.2743	0.281087	0.272521	0.271171	0.267877	0.26106	0.264043	0.255528	0.251454	0.255236	0.247562
Mg	0.297163	0.29089	0.30349	0.291712	0.298646	0.286498	0.27416	0.272712	0.269049	0.22668	0.23397	0.230067	0.226266	0.226905	0.218063	0.218031	0.219364	0.215033	0.218361	0.23084	0.231518	0.224491	0.219382	0.223272	0.222279	0.233554	0.221139	0.215927	0.217578	0.206758	0.215253	0.204291	0.20254	0.216423	0.204552	0.203296	0.203047	0.215208	0.215645	0.20869	0.213216	0.208075	0.223294	0.219213	0.229097	0.218981	0.228521	0.238816	0.234663
Ca	0.51184	0.524859	0.566034	0.553558	0.542498	0.540044	0.506422	0.514958	0.540469	0.589782	0.580152	0.610091	0.612686	0.611729	0.632369	0.635556	0.648699	0.614866	0.630622	0.613925	0.610359	0.618155	0.619759	0.639836	0.621279	0.55873	0.598686	0.605502	0.59221	0.602782	0.614674	0.60363	0.637368	0.607322	0.625057	0.655315	0.594427	0.62598	0.635882	0.619094	0.633848	0.618372	0.619276	0.622173	0.61334	0.629446	0.614678	0.582039	0.560554
Xalm	69.1247	68.8862	67.4384	67.4466	67.3296	67.8513	68.4336	68.073	67.633	66.2461	66.4925	65.7452	65.0422	64.792	64.4839	64.4349	63.8987	64.3979	63.9066	63.9482	64.0412	64.2899	64.0705	63.8667	64.2262	64.9036	64.7876	64.539	64.6756	64.4452	64.4922	65.1168	64.1323	64.2503	64.1554	63.4844	64.572	63.3941	63.5841	64.0073	63.9412	64.6837	64.1344	64.0267	64.2788	64.268	64.8011	65.0956	66.4718
Xpyp	9.71658	9.43821	9.69604	9.34734	9.58959	9.15093	9.03356	8.97528	8.76518	7.40109	7.49669	7.36997	7.34338	7.3544	7.03968	7.02293	7.1063	7.07126	7.145	7.46546	7.49628	7.22544	7.10295	7.18628	7.12077	7.70458	7.19086	6.99661	7.03555	6.70476	6.91668	6.5817	6.54145	6.98603	6.67352	6.52267	6.73674	6.98779	6.97523	6.77384	6.86711	6.69488	7.21202	7.15303	7.3961	7.08782	7.34816	7.7463	7.54505
Xgrs	16.7361	17.0296	18.0839	17.7377	17.4197	17.2493	16.6866	16.9479	17.6076	19.2564	18.5887	19.5436	19.8845	19.8272	20.4146	20.4717	21.0146	20.2196	20.6346	19.8546	19.7627	19.8959	20.066	20.5939	19.9028	18.4316	19.4676	19.6199	19.1496	19.547	19.7512	19.4473	20.5851	19.604	20.3925	21.0255	19.722	20.3255	20.5682	20.0951	20.4145	19.8964	20.0016	20.3018	19.8008	20.3734	19.7652	18.8792	18.0234
xsps	4.42269	4.64605	4.78166	5.46844	5.66108	5.74846	5.84623	6.00386	5.99428	7.09646	7.42204	7.34121	7.72996	8.02634	8.06184	8.07047	7.98046	8.31127	8.31379	8.73177	8.69982	8.58879	8.76057	8.35319	8.75021	8.96019	8.55392	8.84451	9.13933	9.30301	8.83999	8.85414	8.74113	9.15963	8.77866	8.96745	8.96926	9.29261	8.87247	9.12377	8.77716	8.72502	8.65201	8.5185	8.52428	8.27073	8.08559	8.27892	7.95979
Fe + Mg	2.29923	2.27205	2.19447	2.19866	2.21785	2.19605	2.25549	2.24025	2.24637	2.10861	2.1202	2.08373	2.09992	2.09192	2.04894	2.04463	2.03492	2.09861	2.06486	2.05351	2.06585	2.05063	2.05156	2.02642	2.02399	2.11828	2.10127	2.0756	2.07366	2.06694	2.04071	2.06173	2.03144	2.04121	2.06625	1.97218	2.09799	2.02459	2.02693	2.05447	2.04223	2.05543	2.04299	2.05734	2.05131	2.05783	2.08125	2.11381	2.12496
Fe/ (Fe + Mg)	0.870755	0.87197	0.861702	0.867323	0.865344	0.869539	0.878448	0.878267	0.880229	0.892498	0.889647	0.889589	0.89225	0.891533	0.893573	0.893364	0.8922	0.897536	0.899249	0.897588	0.897931	0.895263	0.896065	0.898195	0.899178	0.897435	0.894759	0.895969	0.895076	0.899969	0.895	0.900913	0.900297	0.899729	0.901003	0.896918	0.903218	0.893703	0.896	0.898422	0.895596	0.898768	0.890703	0.893448	0.888317	0.893586	0.8902	0.887021	0.889568
[truncated: 16 more columns]
