# Supplementary material for: Dataset to evaluate the geology, metamorphic conditions and pseudosection modeling of the Luswishi Dome, Copperbelt, Zambia
Source: Data Brief. 2021 Oct 29;39:107525. doi: 10.1016/j.dib.2021.107525 (PMC8586738; doi:10.1016/j.dib.2021.107525)
Supplement: Supplementary file 3 [file mmc3.xlsx]

## Sheet: Biotite
sample Number	D438	D438	D438	D438	D438	D438	D438	D438	D438	D438	D438	D438	D438	D438	D472	D472	D472	D472	D472	D472	D472	D472	D472	D452	D452	D452	D452	D452	D452	D490	D490	D490	D490	D490	D440	D440	D440	D440	D482	D482	D482	D482	D482
Position																	matrix	matrix	matrix	matrix	matrix	inclusion	inclusion
Oxide (wt.%)
SiO2	36.093	35.358	35.372	35.888	36.359	34.728	36.475	35.938	35.649	36.274	35.916	35.754	36.013	35.608	35.779	35.841	36.378	36.468	36.236	35.779	35.841	35.74	36.191	36.069	36.135	36.311	35.189	34.491	34.821	35.905	35.293	36.706	35.963	36.2168	34.349	33.422	34.037	33.936	36.616	37.596	37.404	37.296	37.011
TiO2	1.587	1.682	1.521	1.81	1.767	1.628	1.599	1.248	1.106	1.515	1.763	1.706	1.594	1.711	1.825	1.925	1.72	1.825	1.947	1.825	1.925	1.769	1.766	1.644	1.85	1.689	2.107	1.848	1.724	2.039	1.601	1.213	1.881	1.6835	2.723	2.692	2.797	2.73733	2.44	1.467	1.412	1.167	2.005
Al2O3	15.679	15.187	15.085	15.257	15.266	14.935	15.105	16.179	16.097	16.037	15.635	15.658	15.473	15.605	18.052	17.925	18.278	17.783	18.042	18.052	17.925	18.242	18.663	19.579	19.318	19.735	18.704	17.876	19.918	18.147	18.726	18.837	18.067	18.4442	18.368	17.808	17.928	18.0347	17.605	17.66	17.808	17.66	17.381
FeO	25.403	25.166	25.293	25.524	26.093	25.924	25.075	25.5035	26.422	25.09	25.497	25.659	25.008	25.083	18.55	18.395	18.712	18.529	18.945	18.55	18.395	17.962	17.979	17.657	16.733	17.1	16.042	16.568	16.269	18.513	18.532	18.192	18.901	18.5345	18.992	19.461	19.025	19.1593	12.702	13.111	12.922	13.113	13.542
MnO	0.23	0.144	0.095	0.112	0.2	0.13	0.137	0.877	0.124	0.171	0.205	0.179	0.188	0.127	0.099	0.071	0.078	0.068	0.09	0.099	0.071	0.067	0.068	0.022	0.067	0.057	0.075	0.049	0.077	0.096	0.114	0.113	0.096	0.10475	0.097	0.089	0.076	0.0873333	0.031	0.052	0.037	0.052	0.029
MgO	7.607	9.552	9.455	8.889	8.964	8.768	9.176	7.122	8.132	8.657	8.588	8.422	8.504	8.497	12.267	12.21	12.45	12.286	12.343	12.267	12.21	12.22	12.663	14.223	12.96	12.257	12.898	13.022	13.315	11.728	11.871	11.995	12.088	11.9205	10.495	10.634	10.661	10.5967	15.671	15.341	15.145	15.244	15.627
CaO															0.042	0	0.009	0.001	0.038	0.042	0	0.036	0.057	0.076	0.069	0.044	0.028	0	0.082	0	0	0	0	0	0	0	0.021	0.007	0	0	0	0	0
Na2O															0.167	0.187	0.171	0.136	0.209	0.167	0.187	0.18	0.19	0.157	0.215	0.226	0.059	0.059	0.088	0	0	0	0	0	0.07	0.025	0.079	0.058	0.06	0.074	0.073	0.0764	0.134
K2O	9.157	9.387	9.418	9.232	9.032	8.952	9.209	9.706	9.065	9.147	9.072	9.204	9.359	9.528	9.939	9.61	9.512	9.788	9.823	9.939	9.61	10.11	10.217	8.156	9.6	9.559	11.136	11.106	10.796	10.791	10.712	10.749	10.327	10.6448	11.169	11.31	11.224	11.2343	11.182	10.898	10.912	10.898	10.429
Total	95.756	96.476	96.239	96.712	97.681	95.065	96.776	96.5735	96.595	96.891	96.676	96.582	96.139	96.159	96.72	96.164	97.308	96.884	97.673	96.72	96.164	96.326	97.794	97.583	96.947	96.978	96.238	95.019	97.09	97.219	96.849	97.805	97.323	97.549	96.263	95.441	95.848	95.8507	96.307	96.199	95.713	95.5064	96.158
Cations (Ox = 22)
Si	5.63524	5.49791	5.51782	5.55827	5.57518	5.50148	5.62358	5.59821	5.54178	5.57901	5.5564	5.54768	5.59944	5.54793	5.36769	5.39258	5.40134	5.44445	5.382	5.36769	5.39258	5.37283	5.35221	5.26749	5.33619	5.3602	5.28409	5.27636	5.17527	5.45327	5.31014	5.43495	5.37538	5.39384	5.24541	5.18488	5.23288	5.22122	5.39828	5.47677	5.52803	5.53183	5.45775
Ti	0.186362	0.196711	0.178455	0.210844	0.203787	0.193975	0.185421	0.146218	0.129315	0.175253	0.20514	0.199094	0.186408	0.200505	0.205927	0.217841	0.19208	0.204926	0.217501	0.205927	0.217841	0.200018	0.196433	0.180577	0.205479	0.187527	0.237969	0.212629	0.192717	0.226611	0.181176	0.135086	0.211463	0.188579	0.312755	0.314104	0.323425	0.316761	0.270562	0.270299	0.156956	0.130187	0.222377
Al	2.88495	2.78299	2.77321	2.78477	2.75869	2.78827	2.74453	2.97014	2.94902	2.9068	2.85058	2.86321	2.83524	2.86535	3.19165	3.17838	3.19832	3.1288	3.15804	3.19165	3.17838	3.23185	3.2527	3.36969	3.36198	3.43329	3.31	3.22277	3.48873	3.16014	3.32042	3.287	3.18251	3.23728	3.30565	3.25576	3.24827	3.27001	3.0588	3.03182	3.10168	3.08693	3.02056
Fe(ii)	3.31648	3.27211	3.29922	3.30554	3.3456	3.43403	3.23267	3.32199	3.43456	3.22675	3.29835	3.32912	3.25138	3.26788	2.32705	2.3143	2.3232	2.31312	2.35289	2.32705	2.3143	2.25791	2.22332	2.1562	2.06624	2.11077	2.0143	2.11935	2.02188	2.28745	2.33154	2.25238	2.36233	2.3082	2.42515	2.5245	2.44578	2.46488	1.56589	1.59706	1.59693	1.62634	1.66982
Mn	0.0304128	0.0189632	0.0125508	0.0146909	0.0259726	0.0174414	0.0178886	0.1157	0.0163254	0.0222739	0.0268595	0.0235222	0.0247561	0.0167581	0.0125786	0.00904719	0.00980836	0.00859785	0.011321	0.0125786	0.00904719	0.00853026	0.00851688	0.00272102	0.00837947	0.00712617	0.00953813	0.00634839	0.00969218	0.0120138	0.0145265	0.0141702	0.0121524	0.0132124	0.0125451	0.0116933	0.0098956	0.0113797	0.00387066	0.00641542	0.00463119	0.00653203	0.00362176
Mg	1.77063	2.21426	2.19884	2.05243	2.04915	2.07074	2.10909	1.65395	1.88462	1.98497	1.98072	1.94817	1.97121	1.97367	2.74361	2.73878	2.75586	2.7345	2.73306	2.74361	2.73878	2.7387	2.79186	3.09661	2.85321	2.69744	2.88742	2.96983	2.95024	2.58357	2.66274	2.64779	2.6936	2.64672	2.38931	2.45939	2.4435	2.43056	3.44434	3.33167	3.33692	3.37078	3.43545
Ca	0	0	0	0	0	0	0	0	0	0	0	0	0	0	0.00675042	0	0.00143162	0.000159943	0.00604657	0.00675042	0	0.00579793	0.00903087	0.0118906	0.0109163	0.00695853	0.00450447	0	0.0130565	0	0	0	0	0	0	0	0.00345884	0.0011538	0	0	0	0	0
Na	0	0	0	0	0	0	0	0	0	0	0	0	0	0	0.0485718	0.0545465	0.0492229	0.0393631	0.0601808	0.0485718	0.0545465	0.0524602	0.0544747	0.0444506	0.0615531	0.0646784	0.0171761	0.017498	0.0253561	0	0	0	0	0	0.0207239	0.00751891	0.0235464	0.0173001	0.0171492	0.0208989	0.0209162	0.0219689	0.0383086
K	1.82369	1.86186	1.87403	1.82388	1.76661	1.80896	1.81109	1.92861	1.79754	1.79453	1.79026	1.82168	1.8562	1.89363	1.902	1.84437	1.80154	1.864	1.86104	1.902	1.84437	1.93869	1.92737	1.51934	1.80835	1.79997	2.13305	2.16718	2.04674	2.03396	2.05588	2.03018	1.96896	2.02224	2.17565	2.23809	2.20113	2.20479	2.10287	2.02506	2.05715	2.06187	1.96171
Mg+Fe	5.08711	5.48637	5.49806	5.35797	5.39475	5.50477	5.34177	4.97594	5.31918	5.21173	5.27907	5.27729	5.22259	5.24154	5.07067	5.05308	5.07906	5.04761	5.08595	5.07067	5.05308	4.99661	5.01518	5.25281	4.91944	4.80821	4.90173	5.08918	4.97213	4.87102	4.99428	4.90017	5.05593	4.95492	4.81446	4.98389	4.88928	4.89543	5.01023	4.92873	4.93385	4.99712	5.10527
Mg/(Mg+Fe)	0.348062	0.403594	0.39993	0.383061	0.379841	0.376171	0.394831	0.332389	0.354307	0.380867	0.375202	0.369161	0.37744	0.376543	0.541075	0.542002	0.542593	0.541741	0.537375	0.541075	0.542002	0.548112	0.556683	0.589514	0.579986	0.561006	0.589062	0.583558	0.593357	0.530396	0.533158	0.540346	0.53276	0.53416	0.496278	0.493469	0.499767	0.496495	0.687462	0.675969	0.676333	0.674544	0.672923

## Sheet: Muscovite
Sample No.	D472	D472	D472	D472	D472	D472	D472	D452	D452	D452	D440	D440	D440	D440	D490	D490	D490	D490	D482	D482	D482
comment	matrix	matrix	matrix	matrix	matrix	matrix	matrix	matrix	matrix	matrix	matrix	matrix	matrix	matrix	matrix	matrix	matrix	matrix	matrix	matrix	matrix
Oxide (wt.%)
SiO2	46.364	46.788	46.333	46.364	46.788	46.333	47.363	46.708	45.936	46.188	45.936	44.751	46.188	47.177	45.2482	45.1009	47.363	46.351	46.188	46.177	45.924
TiO2	0.934	0.743	0.347	0.934	0.743	0.347	0.498	0.509	0.276	0.566	0.276	0.572	0.566	0.655	0.816618	0.680843	0.498	0.572	0.566	0.655	0.121
Al2O3	33.838	34.754	36.738	33.838	34.754	36.738	33.639	35.849	35.508	35.022	36.708	36.604	35.022	36.133	34.5378	35.6169	33.639	35.404	35.022	36.133	35.561
FeO	1.217	1.3	1.031	1.217	1.3	1.031	1.617	1.197	1.474	1.357	1.474	1.412	1.357	1.491	1.17772	1.50406	1.617	1.412	1.357	1.491	2.179
MnO	0.012	0.011	0	0	0.012	0.103	0	0.015	0.018	0.032	0.018	0.026	0.032	0	0.00183944		0	0.026	0.032	0	0.007
MgO	1.123	1.264	0.74	1.123	1.264	0.74	2.283	0.872	1.426	1.712	1.426	1.464	1.712	1.527	1.80166	1.78558	2.283	1.464	1.712	1.527	1.536
CaO	0.038	0.027	0.021	0.038	0.027	0.021	0.029	0.069	0.076	0.021	0.076	0.04	0.021	0.018			0.029	0.04	0.021	0.018	0.061
Na2O	0.784	0.762	0.839	0.784	0.762	0.839	0.161	0.829	0.223	0.202	0.223	0.184	0.202	0.207	0.19448	0.205058	0.161	0.184	0.202	0.207	0.37
K2O	11.134	11.1	10.724	11.134	11.1	10.724	11.147	10.348	11.182	10.006	10.182	11.829	10.006	9.621	10.7763	10.8223	11.147	11.829	11.006	10.121	10.524
Total	95.444	96.749	96.773	95.432	96.75	96.876	96.737	96.396	96.119	95.106	96.319	96.882	95.106	96.829	94.5547	95.7156	96.737	97.282	96.106	96.329	97.306
Cations (Ox =22)
Si	6.19862	6.16524	6.07565	6.199	6.16521	6.07249	6.23971	6.14047	6.09306	6.14158	6.03904	5.923	6.14158	6.13801	6.08796	6.00586	6.23971	6.09521	6.118	6.06824	6.08093
Ti	0.0939189	0.073637	0.0342234	0.0939247	0.0736367	0.0342056	0.0493453	0.0503292	0.0275349	0.0566056	0.0272908	0.0569412	0.0566056	0.064096	0.0826383	0.0681913	0.0493453	0.0565741	0.0563883	0.0647396	0.0120506
Al	5.33149	5.39698	5.67738	5.33182	5.39695	5.67443	5.22274	5.55415	5.55058	5.4881	5.68729	5.70949	5.4881	5.54028	5.4764	5.58954	5.22274	5.48671	5.46703	5.59591	5.54925
Fe(ii)	0.136053	0.143239	0.113048	0.136061	0.143239	0.11299	0.17813	0.131585	0.163487	0.150881	0.162037	0.15627	0.150881	0.16221	0.1325	0.167478	0.17813	0.155263	0.150302	0.163839	0.241263
Mn	0.00135873	0.00122757	0	0	0.00133916	0.0114328	0	0.00167009	0.00202206	0.00360363	0.00200413	0.00291441	0.00360363	0	0.000209602	0	0	0.00289562	0.00358979	0	0.000784995
Mg	0.22383	0.248306	0.144663	0.223844	0.248305	0.144588	0.44839	0.170904	0.281985	0.339375	0.279486	0.288872	0.339375	0.296184	0.361384	0.354482	0.44839	0.287009	0.338072	0.299158	0.303212
Ca	0.00544277	0.00381155	0.00295014	0.0054431	0.00381153	0.00294861	0.00409303	0.0097181	0.0107998	0.00299152	0.0107041	0.0056718	0.00299152	0.00250895	0	0	0.00409303	0.00563523	0.00298004	0.00253414	0.0086533
Na	0.203207	0.194661	0.213291	0.20322	0.19466	0.21318	0.0411206	0.211287	0.057345	0.0520728	0.0568366	0.0472134	0.0520728	0.0522127	0.0507287	0.052939	0.0411206	0.046909	0.0518728	0.052737	0.0949817
K	1.89878	1.86572	1.79377	1.8989	1.86572	1.79284	1.87323	1.73531	1.89195	1.69715	1.70749	1.99708	1.69715	1.59671	1.84948	1.83832	1.87323	1.98421	1.8596	1.69656	1.77754
Fe + Mg	0.359883	0.391545	0.257712	0.359905	0.391544	0.257578	0.62652	0.302489	0.445472	0.490256	0.441523	0.445142	0.490256	0.458394	0.493883	0.52196	0.62652	0.442272	0.488373	0.462997	0.544475

## Sheet: Plagioclase 
Sample no.	D438	D438	D438	D438	D438	D438	D438	D438	D438	D438	D438	D438	D438	D438	D438	D438	D472	D472	D472	D472	D472	D472	D472	D452	D452	D452	D490	D490	D490	D490	D490	D490	D490	D490	D490	D490	D440	D440	D440	D440
	matrix	matrix	matrix	matrix	matrix	inclusion	inclusion	inclusion	inclusion	inclusion	matrix	matrix	matrix	matrix	matrix	matrix	corona	corona	matrix	matrix	inclusion	matrix	matrix	matrix	matrix	matrix	matrix	matrix	matrix	matrix	matrix	matrix	matrix	matrix	matrix	matrix	matrix	matrix	matrix	matrix
Oxides (wt. %)
SiO2	68.732	68.918	68.967	68.561	69.076	68.866	66.943	67.921	67.712	68.365	68.113	69.591	69.102	69.036	68.462	69.368	57.088	55.381	58.041	57.421	50.59	58.041	57.421	53.049	54.59	54.59	59.467	59.567	59.693	59.5757	60.308	59.918	59.596	59.693	59.567	59.467	58.514	58.041	57.421	57.049
TiO2																	0.046	0.132	0.228	0	0.046	0.228	0	0.031	0.046	0.046					0	0	0.003	0	0	0	0.069	0.228	0	0.031
Al2O3	19.588	19.381	19.638	20.267	19.894	20.04	20.382	20.378	20.343	20.048	19.93	19.825	19.587	19.763	20.217	19.525	25.417	25.078	25.312	26.668	31.047	25.312	26.668	30.29	26.047	25.047	25.599	25.662	25.02	25.427	25.332	24.862	25.077	25.02	25.662	25.599	24.932	25.312	26.468	29.29
FeO																					0.214	0.165	0.368	0.265	0.214	0.0214	0.115	0.145	0.041	0.100333							0.015	0.165	0.178	0.0265
CaO	0.384	0.349	0.495	1.041	0.495	0.703	1.349	1.038	0.983	0.525	0.749	0.331	0.269	0.406	0.877	0.152	11.31	12.549	9.63	9.307	15.216	8.63	9.307	12.859	15.316	15.326	8.008	8.034	7.714	7.91867	7.479	7.435	8.201	7.714	8.034	8.008	8.404	8.63	9.307	9.859
Na2O	11.792	11.629	11.483	11.181	11.557	11.62	11.074	11.173	11.357	11.752	11.316	11.75	11.669	11.65	11.372	11.609	6.972	6.472	6.956	6.599	3.323	6.956	6.599	4.281	4.323	5.123	7.414	7.381	7.567	7.454	7.733	7.635	7.319	7.567	7.381	7.414	7.89	6.956	6.599	4.281
K2O	0.034	0.033	0.062	0.049	0.046	0.026	0.057	0.038	0.043	0.04	0.022	0.032	0.043	0.052	0.055	0.031	0.057	0.716	0.067	0.097	0.011	0.067	0.097	0.051	0.131	0.113	0.091	0.086	0.119	0.0986667	0.073	0.049	0.091	0.119	0.086	0.091	0.089	0.067	0.097	0.052
Total	100.53	100.31	100.645	101.099	101.068	101.255	99.805	100.548	100.438	100.73	100.13	101.529	100.67	100.907	100.983	100.685	100.89	100.328	100.234	100.092	100.447	99.399	100.46	100.826	100.667	100.266	100.694	100.875	100.154	100.574	100.925	99.899	100.287	100.113	100.73	100.579	99.913	99.399	100.07	100.589
Cations ( Ox = 8)
Si	2.98909	3.00028	2.99287	2.96586	2.98575	2.97491	2.94041	2.95579	2.95243	2.96998	2.97367	2.99328	2.99701	2.98907	2.96596	3.00478	2.56449	2.52497	2.60459	2.57473	2.30162	2.6183	2.5703	2.38596	2.47102	2.46657	2.64141	2.64103	2.66301	2.64846	2.66626	2.67516	2.65661	2.66352	2.6428	2.64282	2.60345	2.61444	2.57452	2.4285
Ti																	0.0015542	0.00452649	0.00769541	0	0.00157405	0.00773591	0	0.00104867	0.00156582	0.001563	0	0	0	0							0.00230865	0.00772323	0	0
Al	1.00392	0.994341	1.00433	1.03322	1.01339	1.02023	1.05507	1.04511	1.04534	1.02641	1.02542	1.00493	1.00114	1.00843	1.0322	0.996723	1.34558	1.34747	1.33863	1.40923	1.66464	1.34568	1.4068	1.60552	1.38956	1.3338	1.34003	1.34087	1.31543	1.33214	1.31986	1.30815	1.31739	1.31568	1.34177	1.34074	1.30738	1.34377	1.39863	1.48869
Fe(ii)																	0	0	0	0	0.00814117	0.00622404	0.0137741	0.00996632	0.0081009	0.000808632	0.00427131	0.00537574	0.00152946	0.00372969							0.000558131	0.0062156		0.00100239
Ca	0.0178909	0.0162771	0.023013	0.0482443	0.022922	0.0325347	0.06348	0.0483936	0.0459186	0.0244343	0.0350321	0.0152526	0.0124989	0.0188325	0.040704	0.00705373	0.544303	0.612952	0.462971	0.447088	0.741639	0.417078	0.446318	0.619605	0.742791	0.741938	0.381071	0.381611	0.368682	0.377136	0.354236	0.355627	0.391651	0.368752	0.381867	0.381275	0.40062	0.416497	0.447088	0.477775
Na	0.994205	0.981476	0.966075	0.937697	0.968454	0.973159	0.943008	0.942642	0.960032	0.989782	0.957777	0.979807	0.981159	0.977901	0.955126	0.974892	0.607187	0.572061	0.605164	0.573651	0.293095	0.608349	0.572664	0.373284	0.379398	0.448799	0.638441	0.63444	0.654459	0.642424	0.662802	0.66086	0.632514	0.654584	0.634867	0.638782	0.680633	0.607505	0.573654	0.375427
K	0.00188611	0.00183253	0.003432	0.00270383	0.00253625	0.00143269	0.00319364	0.00210941	0.00239161	0.0022166	0.00122517	0.00175571	0.00237889	0.00287192	0.0030394	0.00171287	0.00326618	0.0416407	0.00383521	0.00554807	0.000638369	0.00385539	0.00553852	0.00298331	0.00756473	0.00651355	0.00515597	0.00486379	0.00677183	0.00559505	0.0041168	0.0027906	0.00517441	0.00677313	0.00486706	0.00515872	0.0050517	0.00385014	0.00554825	0.00300051
An	1.76442	1.62838	2.31865	4.87984	2.30624	3.23045	6.28712	4.87276	4.55388	2.40393	3.52424	1.53013	1.25486	1.884	4.07501	0.717091	47.1358	49.9694	43.1888	43.5636	71.6302	40.5213	43.5636	62.2173	65.748	61.9701	37.1897	37.3793	35.7974	36.7888	34.6898	34.8901	38.0487	35.7974	37.3793	37.1897	36.8792	40.5211	43.5635	55.8017
Ab	98.0496	98.1883	97.3356	94.8467	97.4386	96.6273	93.3966	94.9148	95.2089	97.378	96.3525	98.2937	98.5063	97.8287	95.6207	99.1088	52.5814	46.6359	56.4535	55.8958	28.3082	59.1042	55.8958	37.4831	33.5824	37.4858	62.3071	62.1443	63.5451	62.6655	64.9071	64.8361	61.4486	63.5451	62.1443	62.3071	62.6558	59.1043	55.8959	43.8479
Or	0.186011	0.183329	0.345787	0.273488	0.255179	0.142255	0.316302	0.212397	0.237183	0.218077	0.123252	0.176132	0.238836	0.287306	0.304284	0.174132	0.282846	3.39465	0.357772	0.540596	0.061656	0.374571	0.540596	0.299567	0.669591	0.544043	0.503184	0.476415	0.657515	0.545705	0.403151	0.273782	0.502692	0.657515	0.476415	0.503184	0.465035	0.374581	0.540612	0.350444

## Sheet: Amphibole
Analysis No.	1	2	3	4	5	6	7	8	9	10	11	12	13	14	15	16	17	18
Sample No.	D438	D438	D438	D438	D438	D438	D438	D438	D438	D438	D438	D438	D438	D485	D485	D485	D485	D485
Mineral Name	Hbl	Hbl	Hbl	Hbl	Hbl	Hbl	Hbl	Hbl	Hbl	Hbl	Hbl	Hbl	Hbl	Hbl	Hbl	Hbl	Hbl	Hbl
Comment	porphyroblast	porphyroblast	porphyroblast	porphyroblast	porphyroblast	matrix	matrix	matrix	matrix	matrix	matrix	porphyroblast	porphyroblast	porphyroblast	matrix	matrix	porphyroblast	porphyroblast
SiO2	41.066	40.562	40.407	40.878	40.926	40.692	41.173	39.337	38.986	39.574	40.557	40.562	40.892	40.692	41.173	39.337	38.986	39.574
TiO2	0.701	0.706	0.474	0.758	0.467	0.424	0.52	0.667	0.56	0.708	0.33	0.457	0.406	0.424	0.52	0.667	0.56	0.708
Al2O3	13.242	13.43	13.461	13.111	13.109	15.945	14.395	15.187	15.604	15.078	16.635	15.978	16.715	15.945	14.395	15.187	15.604	15.078
FeO	23.797	24.049	25.06	24.204	23.976	22.179	22.169	22.141	23.116	23.094	17.919	17.748	17.875	20.279	21.569	22.741	23.116	23.394
MnO	0.323	0.29	0.302	0.324	0.247	0.17	0.165	0.228	0.196	0.228	0.24	0.257	0.238	0.17	0.165	0.228	0.196	0.228
MgO	5.459	5.81	5.065	5.083	5.378	6.013	6.576	5.452	5.274	5.34	7.82	8.203	8.194	6.013	6.576	5.452	5.274	5.34
CaO	10.133	10.199	10.104	10.85	10.168	10.49	10.344	10.727	10.461	10.088	11.726	11.58	11.348	10.49	10.344	10.727	10.461	10.088
Na2O	2.044	2.214	1.901	2.271	2.214	2.208	2.06	2.52	2.287	2.451	2.005	1.966	1.991	2.208	2.06	2.52	2.287	2.451
K2O	0.506	0.599	0.629	0.582	0.709	0.814	0.723	0.834	0.986	0.875	0.575	0.587	0.488	0.814	0.723	0.834	0.986	0.875
F	0	0	0	0	0	0	0	0	0	0	0	0	0	0	0
Cl	0	0	0	0	0	0	0	0	0	0	0	0	0	0	0
Total	97.271	97.859	97.403	98.061	97.194	98.935	98.125	97.093	97.47	97.436	97.807	97.338	98.147	97.035	97.525	97.693	97.47	97.736
Cations (Ox = 23)
Si	6.37905	6.28132	6.29958	6.33721	6.38191	6.16707	6.28823	6.12038	6.06646	6.14696	6.0947	6.11922	6.10829	6.23231	6.30925	6.09968	6.06646	6.13656
Al	1.62095	1.71868	1.70042	1.66279	1.61809	1.83293	1.71177	1.87962	1.93354	1.85304	1.9053	1.88078	1.89171	1.76769	1.69075	1.90032	1.93354	1.86344
Al	0.803193	0.732284	0.772794	0.732583	0.790987	1.01496	0.879167	0.905081	0.92795	0.907051	1.04075	0.959952	1.0508	1.11034	0.908847	0.87496	0.92795	0.891987
Fe(iii)	0	0.0389309	0.116806	0	0	0	0	0	0	0	0.0956046	0.129153	0.0801119	0	0	0	0	0
Ti	0.0819	0.0822295	0.0555808	0.0883831	0.0547722	0.0483312	0.0597325	0.0780539	0.06554	0.0827133	0.0372986	0.0518543	0.0456141	0.0488425	0.0599322	0.0777899	0.06554	0.0825734
Cr	0	0	0	0	0	0	0	0	0	0	0	0	0	0	0	0	0	0
Fe(ii)	3.091	3.07516	3.15012	3.13761	3.1263	2.8107	2.83116	2.88056	3.00775	2.99952	2.15606	2.10972	2.15259	2.59711	2.76375	2.94862	3.00775	3.03335
Mn	0.0424928	0.0380337	0.039875	0.0425395	0.0326202	0.0218201	0.0213422	0.0300435	0.0258298	0.0299933	0.0305447	0.0328359	0.0301091	0.022051	0.0214135	0.0299419	0.0258298	0.0299425
Mg	1.26419	1.34132	1.17722	1.17477	1.25025	1.35858	1.49728	1.26461	1.22346	1.23656	1.75194	1.84491	1.82475	1.37295	1.50228	1.26034	1.22346	1.23447
Ca	1.6863	1.69204	1.6876	1.80202	1.69867	1.7032	1.69249	1.78804	1.7439	1.67872	1.88781	1.87158	1.81603	1.72122	1.69815	1.78199	1.7439	1.67588
Na	0.61555	0.664687	0.574573	0.682549	0.669325	0.648749	0.609946	0.760126	0.689924	0.738077	0.58413	0.575001	0.576582	0.655613	0.611985	0.757555	0.689924	0.736829
K	0.100261	0.118322	0.125088	0.115091	0.141028	0.157363	0.140852	0.165521	0.19571	0.173367	0.110221	0.11296	0.0929844	0.159028	0.141323	0.164961	0.19571	0.173074
Na ***	0.61555	0.664687	0.574573	0.682549	0.669325	0.648749	0.609946	0.760126	0.689924	0.738077	0.58413	0.575001	0.576582	0.655613	0.611985	0.757555	0.689924	0.736829
K	0.100261	0.118322	0.125088	0.115091	0.141028	0.157363	0.140852	0.165521	0.19571	0.173367	0.110221	0.11296	0.0929844	0.159028	0.141323	0.164961	0.19571	0.173074
A (Na + K)	0.715811	0.78301	0.699661	0.797639	0.810354	0.806112	0.750798	0.925647	0.885633	0.911445	0.69435	0.687961	0.669566	0.814641	0.753307	0.922516	0.885633	0.909903
***It is assing all Na+K confined to A site

## Sheet: Other silicates 
Sample No.	D482	D482	D482	D482	D452	D452	D472	D472	D490	D452	D452	D472	D472	D472	D490	D490	D472	D482	D482	D490	D490
Mineral	Ky	Ky	Tlc	Tlc	Ep	Ep	Ep	Ep	Ep	Ky	Ky	And	And	And	Qz	Qz	Chl	Chl	Chl	Chl	Chl
comment					in garnet	in garnet	in garnet	in garnet	in garnet											matrix	matrix
Oxide (Wt.%)
SiO2	35.928	35.581	61.925	62.155	41.466	42.181	41.382	41.7	42.357	33.209	33.411	33.171	33.926	34.448	98.73	100.135	26.393	29.901	29.419	27.897	28.392
Al2O3	62.36	61.745	0.167	0.185	33.677	32.827	32.331	32.425	33.138	65.557	65.797	65.398	65.103	64.837	0	0.011	22.414	15.094	15.095	23.136	22.786
TiO2	0.01	0.011	0.086	0.066	0.137										0	0	0.286	2.686	2.423	0.149	0.108
Cr2O3	0.022	0.019	0	0	0.015							0.0258964		0.107988	0	0.028	0	0	0	0.007	0.035
FeO	0.07	0.063	0.172	0.177	0.059	0.443	2.082	1.04	0.986						0.457	0.453	21.51	24.84	25.545	9.899	9.659
MnO	0	0	0.008	0.023	0.062										0	0.059	0.11	0.223	0.284	0	0.031
MgO	1.144	1.216	31.695	31.734	0										0.024	0	18.343	13.508	13.446	25.992	25.541
CaO	0.005	0.122	0.058	0.044	24.12	23.157	23.697	23.977	23.133						0.013	0.023	0.016	1.205	0.896	0	0
Na2O	0.001	0.022	0.003	0.003	0										0	0.024	0.045	0.078	0.076	0	0
K2O	0.023	0.017	0.001	0.002	0.036										0.016	0	0.724	0.792	0.699	0.087	0.296
Total	99.563	98.796	94.115	94.389	99.572	98.608	99.492	99.142	99.614	98.766	99.208	98.5949	99.029	99.393	99.24	100.761	89.841	88.327	87.883	87.167	86.848
No. of oxygens	5	5	11	11	12.5	12.5	12.5	12.5	12.5	5	5	5	5	5	2	2	28	28	28	28	28
Si	0.976821	0.975555	3.96717	3.96983	3.07362	3.1468	3.09692	3.11641	3.13505	0.910889	0.912267	0.911463	0.927332	0.938005	0.997767	0.997365	5.32597	6.27293	6.22785	5.42562	5.53612
Al	1.99783	1.99483	0.0126067	0.0139232	2.94145	2.88572	2.85107	2.85542	2.89012	2.11881	2.11698	2.11749	2.09689	2.08034	0	0.000129102	5.32967	3.73129	3.76543	5.30214	5.23539
Ti	0.000204372	0.000226707	0.00414144	0.00316868	0.00763338	0	0	0	0	0	0	0	0	0	0	0	0.0433825	0.423574	0.385569	0.021783	0.0158297
Cr	0.000472721	0.000411706	0	0	0.000878718	0	0	0	0	0	0	0.000562368	0	0.00232386	0	0.000220407	0	0	0	0.00107595	0.00539359
Fe3+	0	0	0	0	0	0	0	0	0	0	0	0	0	0	0	0	0	0	0	0	0
Fe2+	0.00159111	0.00144409	0.00921217	0.00945122	0.00365619	0.0276297	0.130262	0.0649787	0.061012	0	0	0	0	0	0.00386114	0.00377212	3.62885	4.35667	4.52101	1.60954	1.57457
Mn	0	0	0.00043397	0.00124388	0.00389139	0	0	0	0	0	0	0	0	0	0	0.000497594	0.0187957	0.0396136	0.0509078	0	0.00511831
Ni	0	0	0	0	0	0	0	0	0	0	0	0	0	0	0	0
Mg	0.0463311	0.0496629	3.02462	3.01915	0	0	0	0	0	0	0	0	0	0	0.00036129	0	5.51373	4.22124	4.24002	7.53003	7.41844
Ca	0.000145589	0.00358237	0.00397942	0.00300972	1.91475	1.85017	1.89928	1.91907	1.8337	0	0	0	0	0	0.000140702	0.000245343	0.00345786	0.270738	0.20314	0	0
Na	5.26836e-05	0.00116883	0.000372417	0.000371288	0	0	0	0	0	0	0	0	0	0	0	0.000463205	0.0175961	0.0317083	0.0311758	0	0
K	0.000797396	0.000594357	8.16919e-05	0.000162888	0.00340271	0	0	0	0	0	0	0	0	0	0.000206188	0	0.1863	0.211872	0.188691	0.0215762	0.073598
Total	3.02425	3.02748	7.02261	7.02031	7.94928	7.91033	7.97754	7.95588	7.91989	3.0297	3.02924	3.02951	3.02422	3.02067	1.00234	1.00269	20.0678	19.5596	19.6138	19.9118	19.8645

## Sheet: No. oxygens
Qtz	Opx	Cpx	Pl	Kfs	Bt	Hbl	Grt	Crd	Sil	Ky	Ilm	Mag	Ged	Hbl	Ep	Sph	Tlc	Chl	Srp	Ol
2	6	6	8	8	22	23	12	18	5	5	3	1	23	23	12.5	5	11	28	7	4
St	Ap	Scp
46	12.5

## Sheet: Fe-Ti oxides
Sample No.	D490	D490	D490	D472	D472	D440
Mineral	ilm	ilm	ilm	ilm	ilm	ilm
comment	in garnet	in garnet	in garnet	in garnet	matrix	matrix
Oxide (wt.%)
SiO2	0.058	0.032	2.918	0.777	1.491	0.052
TiO2	54.936	55.567	52.479	54.473	49.752	53.031
Cr2O3	0.012	0	0	0.019	0.05	0.017
Al2O3	0	0.011	1.336	0.417	1.029	0.014
FeO	46.268	46.311	44.896	47.824	41.557	45.388
MnO	1.513	1.449	1.422	1.421	1.684	1.733
MgO	0.323	0.329	0.31	0.316	0.376	0.138
CaO	0	0	0.529	0.038	0.034	0.086
Na2O	0	0.01	0.201	0.187	0.096	0.002
K2O	0.031	0.008	0.021	0.002	0.173	0.009
NiO	0.017	0	0.005	0	0
Total	103.158	103.717	104.117	105.474	96.242	100.47
