# Supplementary material for: Dataset to evaluate the geology, metamorphic conditions and pseudosection modeling of the Luswishi Dome, Copperbelt, Zambia
Source: Data Brief. 2021 Oct 29;39:107525. doi: 10.1016/j.dib.2021.107525 (PMC8586738; doi:10.1016/j.dib.2021.107525)
Supplement: Supplementary file 4 [file mmc4.zip]

Archive with 99 entries (89 files):
- Pseudosections/Pseudosections/
- Pseudosections/Pseudosections/D440/
- Pseudosections/Pseudosections/D440/440 Alm.ps
- Pseudosections/Pseudosections/D440/440 Grss.ps
- Pseudosections/Pseudosections/D440/D440.jpg
- Pseudosections/Pseudosections/D440/D440_project.ps
- Pseudosections/Pseudosections/D452/
- Pseudosections/Pseudosections/D452/D452.jpg
- Pseudosections/Pseudosections/D452/D452_project.ps
- Pseudosections/Pseudosections/D472/
- Pseudosections/Pseudosections/D472/D472.jpg
- Pseudosections/Pseudosections/D472/D472_project.ps
- Pseudosections/Pseudosections/D472/D472-Main rxns.tif
- Pseudosections/Pseudosections/D472/Isomodes/
- Pseudosections/Pseudosections/D472/Isomodes/And vol.ps
- Pseudosections/Pseudosections/D472/Isomodes/Andalusite.tif
- Pseudosections/Pseudosections/D472/Isomodes/Biotite isomode.ps
- Pseudosections/Pseudosections/D472/Isomodes/Biotite vol.tif
- Pseudosections/Pseudosections/D472/Isomodes/Chl isomodes.ps
- Pseudosections/Pseudosections/D472/Isomodes/Chlorite vol.tif
- Pseudosections/Pseudosections/D472/Isomodes/Cordierite isomodes.ps
- Pseudosections/Pseudosections/D472/Isomodes/Cordierite.tif
- Pseudosections/Pseudosections/D472/Isomodes/Epidote vol.ps
- Pseudosections/Pseudosections/D472/Isomodes/Epidote.tif
- Pseudosections/Pseudosections/D472/Isomodes/feldspar isomodes.ps
- Pseudosections/Pseudosections/D472/Isomodes/feldspar.tif
- Pseudosections/Pseudosections/D472/Isomodes/Garnet isomodes.ps
- Pseudosections/Pseudosections/D472/Isomodes/Garnet.tif
- Pseudosections/Pseudosections/D472/Isomodes/Ky vol.ps
- Pseudosections/Pseudosections/D472/Isomodes/Ky.tif
- Pseudosections/Pseudosections/D472/Isomodes/Muscovite isomode.ps
- Pseudosections/Pseudosections/D472/Isomodes/Muscovite.tif
- Pseudosections/Pseudosections/D472/Isomodes/Sill isomodes.ps
- Pseudosections/Pseudosections/D472/Isomodes/Sill vol.tif
- Pseudosections/Pseudosections/D472/Isomodes/Staurolite isomodes.ps
- Pseudosections/Pseudosections/D472/Isomodes/Staurolite vol.tif
- Pseudosections/Pseudosections/D472/Isomodes/Zoiste isomodes.ps
- Pseudosections/Pseudosections/D472/Isopleths/
- Pseudosections/Pseudosections/D472/Isopleths/alm.ps
- Pseudosections/Pseudosections/D472/Isopleths/Alm.tif
- Pseudosections/Pseudosections/D472/Isopleths/Garnet.ps
- Pseudosections/Pseudosections/D472/Isopleths/Garnet.tif
- Pseudosections/Pseudosections/D472/Isopleths/Grss.ps
- Pseudosections/Pseudosections/D472/Isopleths/Grss.tif
- Pseudosections/Pseudosections/D472/Isopleths/pyr.ps
- Pseudosections/Pseudosections/D472/Isopleths/Pyr.tif
- Pseudosections/Pseudosections/D472/Isopleths/Spessartine.ps
- Pseudosections/Pseudosections/D472/Isopleths/Spessartine.tif
- Pseudosections/Pseudosections/D472/Isopleths/XFe Garnet.ps
- Pseudosections/Pseudosections/D472/Isopleths/XFe Garnet.tif
- Pseudosections/Pseudosections/D472/my_project.dat
- Pseudosections/Pseudosections/D482/
- Pseudosections/Pseudosections/D482/D482.jpg
- Pseudosections/Pseudosections/D482/my_project.ps
- Pseudosections/Pseudosections/D490/
- Pseudosections/Pseudosections/D490/D490_project.ps
- Pseudosections/Pseudosections/D490/isomodes/
- Pseudosections/Pseudosections/D490/isomodes/And.ps
- Pseudosections/Pseudosections/D490/isomodes/And_vol%.png
- Pseudosections/Pseudosections/D490/isomodes/Bio.ps
- Pseudosections/Pseudosections/D490/isomodes/Biotite edited.tif
- Pseudosections/Pseudosections/D490/isomodes/Biotite.png
- Pseudosections/Pseudosections/D490/isomodes/Chl.png
- Pseudosections/Pseudosections/D490/isomodes/Chl.ps
- Pseudosections/Pseudosections/D490/isomodes/Chlorite edited.tif
- Pseudosections/Pseudosections/D490/isomodes/Crd.png
- Pseudosections/Pseudosections/D490/isomodes/Crd.ps
- Pseudosections/Pseudosections/D490/isomodes/Gt.png
- Pseudosections/Pseudosections/D490/isomodes/Gt.ps
- Pseudosections/Pseudosections/D490/isomodes/Ky_vol%.png
- Pseudosections/Pseudosections/D490/isomodes/Kyanite.ps
- Pseudosections/Pseudosections/D490/isomodes/Muscovite edited.tif
- Pseudosections/Pseudosections/D490/isomodes/Muscovite.png
- Pseudosections/Pseudosections/D490/isomodes/Muscovite.ps
- Pseudosections/Pseudosections/D490/isomodes/Plagioclase Vol %.tif
- Pseudosections/Pseudosections/D490/isomodes/Plagioclase.ps
- Pseudosections/Pseudosections/D490/isomodes/sill.ps
- Pseudosections/Pseudosections/D490/isomodes/sillimanite Vol %.tif
- Pseudosections/Pseudosections/D490/isomodes/St edited.tif
- Pseudosections/Pseudosections/D490/isomodes/St.png
- Pseudosections/Pseudosections/D490/isomodes/St.ps
- Pseudosections/Pseudosections/D490/isomodes/zoisite isomodes.ps
- Pseudosections/Pseudosections/D490/isomodes/Zoisite Vol %.tif
- Pseudosections/Pseudosections/D490/isopleths/
- Pseudosections/Pseudosections/D490/isopleths/Garnet Vol %.tif
- Pseudosections/Pseudosections/D490/isopleths/Garnet_Xalm.ps
- Pseudosections/Pseudosections/D490/isopleths/Garnet_Xalm.tif
- Pseudosections/Pseudosections/D490/isopleths/Garnet_Xgrss.ps
- Pseudosections/Pseudosections/D490/isopleths/Garnet_Xgrss.tif
- Pseudosections/Pseudosections/D490/isopleths/Garnet_Xpyr.ps
- Pseudosections/Pseudosections/D490/isopleths/Garnet_Xpyr.tif
- Pseudosections/Pseudosections/D490/isopleths/Garnet_Xsps.ps
- Pseudosections/Pseudosections/D490/isopleths/Garnet_Xsps.tif
- Pseudosections/Pseudosections/D490/isopleths/Plag_Xan contours.ps
- Pseudosections/Pseudosections/D490/isopleths/Plag_XAn.tif
- Pseudosections/Pseudosections/D490/isopleths/XAn.ps
- Pseudosections/Pseudosections/D490/isopleths/XFe garnet.ps
- Pseudosections/Pseudosections/D490/isopleths/XFe garnet.tif
- Pseudosections/Pseudosections/D490/perplex_option.dat
