# Supplementary material for: Dataset to evaluate the geology, metamorphic conditions and pseudosection modeling of the Luswishi Dome, Copperbelt, Zambia
Source: Data Brief. 2021 Oct 29;39:107525. doi: 10.1016/j.dib.2021.107525 (PMC8586738; doi:10.1016/j.dib.2021.107525)
Supplement: Supplementary file 4 [file mmc4.zip › Pseudosections/Pseudosections/D472/my_project.dat]

hp62ver.dat     thermodynamic data file                                                                                                     
print    | no_print suppresses print output
plot     | obsolete 6.8.4+
solution_model.dat     | solution model file, blank = none                                                                                                                                                                                                      
D472MnNCKFMASHTO                                                                                                                                                                                                                                                
perplex_option.dat     | Perple_X option file                                                                                                                                                                                                                   
    5 calculation type: 0- composition, 1- Schreinemakers, 3- Mixed, 4- swash, 5- gridded min, 7- 1d fract, 8- gwash, 9- 2d fract, 10- 7 w/file input, 11- 9 w/file input, 12- 0d infiltration
    0 unused place holder, post 06
    0 unused place holder, post 06
    0 unused place holder, post 06
    0 unused place holder, post 06
    0 unused place holder, post 06
    0 unused place holder, post 06
    0 unused place holder, post 06
    0 unused place holder, post 06
    0 unused place holder, post 06
    1 number component transformations
   19 number of components in the data base
Fe2O3 13 component transformation
  0.00   0.00   0.00   0.00   0.00   0.00   0.00   0.00   2.00   0.00   0.00   0.00   0.50
  0.00   0.00   0.00   0.00   0.00   0.00
    0 component amounts, 0 - molar, 1 weight
    0 unused place holder, post 06
    0 unused place holder, post 06
    0 unused place holder, post 05
    5 ifug EoS for saturated phase
    2 gridded minimization dimension (1 or 2)
    0 special dependencies: 0 - P and T independent, 1 - P(T), 2 - T(P)
 0.00000      0.00000      0.00000      0.00000      0.00000     Geothermal gradient polynomial coeffs.

begin thermodynamic component list
Na2O  1  1.81000      0.00000      0.00000     molar amount
MgO   1  7.40000      0.00000      0.00000     molar amount
Al2O3 1  13.3300      0.00000      0.00000     molar amount
K2O   1  3.63000      0.00000      0.00000     molar amount
CaO   1  2.64000      0.00000      0.00000     molar amount
TiO2  1  0.67000      0.00000      0.00000     molar amount
MnO   1  0.10000      0.00000      0.00000     molar amount
FeO   1  7.40000      0.00000      0.00000     molar amount
Fe2O3 1  0.40000      0.00000      0.00000     molar amount
end thermodynamic component list


begin saturated component list
SiO2  1  62.62000      0.00000      0.00000    molar amount
end saturated component list


begin saturated phase component list
H2O  
end saturated phase component list


begin independent potential/fugacity/activity list
end independent potential list


begin excluded phase list
mic     
ab  
afchl    
end excluded phase list


begin solution phase list
Chl(HP)   
Bio(HP)      
hCrd      
Pheng(HP) 
feldspar     
Gt(HP) 
Ctd(HP) 
St(HP) 
end solution phase list

   10000.0        973.00        0.00000        0.00000        0.00000     max p, t, xco2, u1, u2
   1000.00       698.000        0.00000        0.00000        0.00000     min p, t, xco2, u1, u2
   0.00000        0.00000       0.00000        0.00000        0.00000     unused place holder post 06

 2  1  3  4  5   indices of 1st & 2nd independent & sectioning variables
