# Supplementary material for: Dataset to evaluate the geology, metamorphic conditions and pseudosection modeling of the Luswishi Dome, Copperbelt, Zambia
Source: Data Brief. 2021 Oct 29;39:107525. doi: 10.1016/j.dib.2021.107525 (PMC8586738; doi:10.1016/j.dib.2021.107525)
Supplement: Supplementary file 5 [file mmc5.xlsx]

## Sheet: Raw data
Report Number: A19-15556
Report Date: 12/12/2019
Analyte Symbol	Al2O3	CaO	Co3O4	Cr2O3	CuO	V2O5	NiO	Fe2O3(T)	K2O	MgO	MnO	Na2O	P2O5	SiO2	TiO2	LOI	Total	FeO	LOI2	Total2	Fe2O3-recalculated
Unit Symbol	%	%	%	%	%	%	%	%	%	%	%	%	%	%	%	%	%	%	%	%	%
Detection Limit	0.01	0.01	0.005	0.01	0.005	0.003	0.003	0.01	0.01	0.01	0.001	0.01	0.01	0.01	0.01		0.01	0.1		0.01	0.01
Analysis Method	FUS-XRF	FUS-XRF	FUS-XRF	FUS-XRF	FUS-XRF	FUS-XRF	FUS-XRF	FUS-XRF	FUS-XRF	FUS-XRF	FUS-XRF	FUS-XRF	FUS-XRF	FUS-XRF	FUS-XRF	GRAV	FUS-XRF	TITR	FUS-XRF	FUS-XRF	FUS-XRF
D472	19.68	2.14	< 0.005	0.02	0.009	0.023	0.012	9.48	4.95	4.32	0.099	1.62	0.18	54.47	0.78	2.15	99.93	7.7	3.01	99.9	0.92
D490	17.83	2.2	< 0.005	0.02	0.005	0.024	0.01	8.23	4.33	4.08	0.062	2.27	0.2	57.57	0.83	1.87	99.55	6.4	2.58	99.6	1.11
D438	17.5	3.5	< 0.005	< 0.01	< 0.005	0.006	< 0.003	9.19	0.6	1.91	0.171	7.88	0.26	56.94	0.44	1.09	99.5	7.4	1.92	99.5	0.97
D482	15.84	0.86	0.024	< 0.01	< 0.005	0.01	0.02	4.14	1.94	19.17	0.001	1.51	0.2	50.96	0.57	4.74	100	0.3	4.78	100	3.81
D452	19.78	2.35	< 0.005	0.02	0.024	0.059	0.008	9.1	5.04	4.98	0.064	1.28	0.19	54.42	0.85	2.27	100.4	6.8	3.03	100	1.54
D440	17.1	5.18	< 0.005	0.01	< 0.005	0.032	0.008	8.37	3.71	4.1	0.057	2.02	0.19	55.84	0.82	1.04	98.5	7.2	1.84	98.5	0.37

## Sheet: Recalculated
Sample ID	D438	D490	D472	D482	D440	D452
Lithology	Gt-Amp-Bt	Gt-Bt-Pl-Ms	Gt-Pl-Bt	Ky-Talc	Gt-mica	Gt-mica
Analyte (wt. %)
Al2O3	17.5	17.83	19.68	15.84	17.1	19.78
CaO	3.5	2.2	2.14	0.86	5.18	2.35
K2O	0.6	4.33	4.95	1.94	3.71	5.04
MgO	1.91	4.08	4.32	19.17	4.1	4.98
MnO	0.171	0.062	0.099	0.001	0.057	0.064
Na2O	7.88	2.27	1.62	1.51	2.02	1.28
SiO2	56.94	57.57	54.47	50.96	55.84	54.42
TiO2	0.44	0.83	0.78	0.57	0.82	0.85
FeO	7.4	6.4	7.7	0.3	7.2	6.8
Fe2O3	0.96638	1.11768	0.92299	3.80661	0.369111	1.5436
P2O5	0.26	0.2	0.18	0.2	0.19	0.19
LOI	1.92	2.58	3.01	4.78	1.04	2.27
Total	99.4874	99.4697	99.872	99.9376	97.6261	99.5676
Normalized molar proportions	after adjusting for effects of P2O and CaO (for apatite-bearing samples)
Al2O3	11.7231	11.9494	13.3323	9.86619	11.3569	13.3312
CaO	3.20326	2.68072	2.63589	0.973923	6.25495	2.87967
K2O	0.43507	3.14114	3.62985	1.30797	2.6671	3.67685
MgO	3.23684	6.91735	7.40368	30.2064	6.88856	8.49092
MnO	0.16465	0.0597239	0.0963998	0.00089527	0.0544123	0.0619987
Na2O	8.68405	2.50273	1.80546	1.54726	2.20701	1.4192
SiO2	64.7287	65.4737	62.6199	53.8639	62.9335	62.2408
TiO2	0.376143	0.709855	0.674327	0.453069	0.694978	0.731066
FeO	7.03504	6.08705	7.4029	0.265183	6.78617	6.50402
Fe2O3	0.413175	0.478262	0.399236	1.5152	0.15652	0.664248
MgO/ (FeO +MgO)	0.315116	0.531924	0.500026	0.991297	0.503744	0.566252
CaO/ (CaO + Na2O)	0.269469	0.517169	0.593489	0.386297	0.739184	0.669867
